# Supplementary material for: Architecture of surface tubular element of poxvirus
Source: mBio. 2026 Mar 4;17(4):e03143-25. doi: 10.1128/mbio.03143-25 (PMC13059796; doi:10.1128/mbio.03143-25)
Supplement: File S1 — Raw data from the mass spectrometry analysis of the protein composition of purified STE. [file mbio.03143-25-s0001.xlsx]

## Sheet: Summary
	File S1.Mass spectrometry analysis of protein components in purified STE
	1
	Uniprot ID	Description
	M9WFT1	Major core protein 4a precursor (A10)
	A0A0A1CQN8	Major core protein 4a precursor (A10)
	M9WEX6	Cowpox A-type inclusion protein (A26)
	M9WFU7	DNA-directed RNA polymerase
	A0A0R5TSA8	Major core protein 4b (A3)
	2
	Uniprot ID	Description
	A0A0A7A5X9	Virion core protein (D3)
	M9WLD3	Major core protein 4a precursor (A10)
	M9WCT3	Virion core protein (D3)
	M9WFT1	Major core protein 4a precursor (A10)
	A0A0A1CST0	Cell Surface-binding protein (D8)
	3
	Uniprot ID	Description
	M9WFT1	Major core protein 4a precursor (A10)
	A0A0R5TYM4	Major core protein 4a precursor
	A0A7D3V615	Putative A14L
	A0A0A1CNV8	DNA-directed RNA polymerase 30 kDa polypeptide
	L7QJD9	Virion core protein
	M9WC37	Virion core protein
	H2DXN1	IMV heparin binding surface protein (H3)
	Q9JFB8	TJ1R
	A0A0A1CUE4	RNA polymerase-associated factor RAP94
	A0A2I2MC30	Tyr/ser protein phosphatase
	A0A0A7A5K7	Core protein VP8
	A0A0R5TSA8	Major core protein 4b
	A0A7G4P1T6	DNA-directed RNA polymerase
	A0A0A7A5G9	IMV membrane protein (A17)
	4
	Uniprot ID	Description
	Q9JFB8	TJ1R
	A0A7D3V615	Putative A14L
	P21008	Core protein D2
	M9WFT1	Major core protein 4a precursor (A10)
	P03295	Core protein VP8
	A0A0R5TSA8	Major core protein 4b (A3)
	H2DXN1	IMV heparin binding surface protein (H3)
	5
	Uniprot ID	Description
	M9WFT1	Major core protein 4a precursor (A10)
	A0A7D3V615	Putative A14L
	A0A2I2MDE8	Core protein A15
	P03295	Core protein VP8
	Q9JFB8	TJ1R
	H2DVS5	Major core protein 4b (A3)
	A0A0M4R0B2	MV heparin binding surface protein (H3)
	A9J0Z6	Inactive superoxide dismutase-like protein in core
	A0A0M4SA95	Assembly protein G7
	H2DWH5	IMV membrane protein (A13)
	H2DXJ8	Glutaredoxin-1
	A0A0A7A5X9	Virion core protein
	A0A0A7A5W4	IMV membrane protein (L1)
	A0A2I6J1D5	Major core protein 4a precurso (A10)
	A0A2I2MC30	Tyr/ser protein phosphatase
	A0A2I6TEC0	IMV surface protein (A27)

## Sheet: Band 1
Accession	Description	Score	Coverage	# Proteins	# Unique Peptides	# Peptides	# PSMs	Area	# AAs	MW [kDa]	calc. pI
M9WFT1	Major core protein 4a precursor OS=Vaccinia virus OX=10245 GN=VACV_TT11_163 PE=3 SV=1 - [M9WFT1_9POXV]	139.222	44.84	16	3	34	127	2.23517e+09	892	102.339	6.40479
	A2	Sequence	# PSMs	# Proteins	# Protein Groups	Protein Group Accessions	Modifications	ΔCn	Area	q-Value	PEP	XCorr	Charge	MH+ [Da]	ΔM [ppm]	RT [min]	# Missed Cleavages
	High	HYGVNLNTLPLPNVDLTTmPTYK	1	32	2	M9WFT1;A0A0A1CQN8	M19(Oxidation)	0	5.47728e+08	0	2.656e-07	4.66466	3	2617.34	1.82952	49.4454	0
	High	SIVTLDQLEDSEYLFR	1	32	2	M9WFT1;A0A0A1CQN8		0	3.00499e+08	0	2.011e-10	4.43476	2	1927.97	1.30264	52.2668	0
	High	LVEFFPDIPVNnNIVLHTR	9	20	2	A0A0A1CQN8;M9WFT1	N12(Deamidated)	0	1.69045e+08	0	1.925e-11	3.97375	3	2238.2	3.69944	52.0416	0
	High	FDDAYNIADAAR	8	25	2	M9WFT1;A0A0A1CQN8		0	2562334955	0	5.257e-07	3.5238	2	1341.61	1.96439	37.0436	0
	High	QDELQAAISK	4	33	2	M9WFT1;A0A0A1CQN8		0	8.97641e+08	0	8.939e-06	3.3103	2	1102.58	1.41102	32.0003	0
	High	LVEFFPDIPVNNNIVLHTR	7	20	2	A0A0A1CQN8;M9WFT1		0	1.4217e+09	0	9.054e-10	3.28447	3	2237.22	3.29507	51.7833	0
	High	QYITIQDRPR	2	20	2	M9WFT1;A0A0A1CQN8		0	469476767	0	2.13e-05	3.21526	2	1289.7	1.79155	29.7961	0
	High	LGINYLIDTTSR	10	33	2	M9WFT1;A0A0A1CQN8		0	1.89957e+09	0	1.119e-07	3.14121	2	1365.74	1.19928	45.9807	0
	High	QDFDNLIGVR	10	32	2	M9WFT1;A0A0A1CQN8		0	1.3959e+09	0	0.0003615	3.02914	2	1176.6	0.670404	42.4215	0
	High	NPQNAAVNVTVALPNVQFVDINR	1	1	1	M9WFT1		0	1.53088e+07	0	4.036e-10	2.89006	3	2493.32	1.61392	51.3952	0
	High	TTFVHPFDILLNNSLGSVTK	1	29	2	M9WFT1;A0A0A1CQN8		0	16402321	0	2.039e-07	2.82664	3	2203.18	1.93201	52.255	0
	High	SSImHIGLSETGFMR	2	6	1	M9WFT1	M4(Oxidation)	0	3.24789e+07	0	2.092e-07	2.81865	3	1681.81	1.20879	40.046	0
	High	FIGGYIKPDGSDSmDVLAEK	4	32	2	M9WFT1;A0A0A1CQN8	M14(Oxidation)	0	1.8251e+09	0	1.256e-06	2.76604	3	2158.04	1.90021	39.2411	0
	High	DVINAPIKEFK	2	31	2	M9WFT1;A0A0A1CQN8		0	1.80296e+08	0	2.533e-07	2.69233	2	1273.72	1.72837	37.5276	1
	High	LGInYLIDTTSR	2	33	2	M9WFT1;A0A0A1CQN8	N4(Deamidated)	0	9.44974e+06	0	6.605e-09	2.69156	2	1366.72	1.5504	47.5555	0
	High	TVTNLISETLK	6	32	2	M9WFT1;A0A0A1CQN8		0	2.2436e+09	0	3.226e-05	2.55433	2	1218.7	1.08214	43.9422	0
	High	QYIVTTLmK	2	31	2	A0A0A1CQN8;M9WFT1	M8(Oxidation)	0	1.31381e+08	0	0.001609	2.53554	2	1112.6	1.03425	35.2999	0
	High	LmADKPHETAIK	2	32	2	M9WFT1;A0A0A1CQN8	M2(Oxidation)	0	9.12896e+07	0	2.641e-07	2.53007	3	1369.72	1.93464	22.8548	0
	High	VDIYYnGNK	4	33	2	M9WFT1;A0A0A1CQN8	N6(Deamidated)	0	1.49788e+08	0	0.0001118	2.46013	2	1086.51	1.51965	31.2816	0
	High	SImGSNnISIISIRPK	4	13	2	A0A0A1CQN8;M9WFT1	M3(Oxidation); N7(Deamidated)	0	3.59494e+07	0	7.844e-06	2.39501	3	1746.94	1.01114	40.3062	0
	High	qDFDNLIGVR	2	32	2	M9WFT1;A0A0A1CQN8	Q1(Deamidated)	0	14821762	0	0.0002661	2.24014	2	1177.58	0.0417515	43.9151	0
	High	SImGSNNISIISIRPK	2	13	2	A0A0A1CQN8;M9WFT1	M3(Oxidation)	0	2.04251e+08	0	5.802e-08	2.13419	3	1745.96	1.43533	39.5171	0
	High	TVTnLISETLK	2	32	2	M9WFT1;A0A0A1CQN8	N4(Deamidated)	0	8.30559e+06	0	0.0003538	2.1013	2	1219.68	0.975271	42.3408	0
	High	FIGGYIKPDGSDSMDVLAEK	1	32	2	M9WFT1;A0A0A1CQN8		0	2.83435e+08	0	5.371e-08	1.99687	3	2142.05	1.3641	43.1591	0
	High	EVVmAYVGIK	2	32	2	M9WFT1;A0A0A1CQN8	M4(Oxidation)	0	1.21633e+08	0	0.0001605	1.94385	2	1124.6	1.33107	36.4066	0
	High	qDELQAAISK	1	33	2	M9WFT1;A0A0A1CQN8	Q1(Deamidated)	0	9.83279e+06	0	0.001264	1.88071	2	1103.56	1.84568	33.2906	0
	High	NLVTSIYTIER	1	19	2	A0A0A1CQN8;M9WFT1		0	40055530	0	0.0003625	1.87602	2	1308.72	0.960723	44.8133	0
	High	YQSLIPR	6	33	2	M9WFT1;A0A0A1CQN8		0	7.20247e+08	0	0.005804	1.86573	2	876.495	0.928893	34.8527	0
	High	VDIYYNGNK	1	33	2	M9WFT1;A0A0A1CQN8		0	1.39383e+08	0	0.0004123	1.83917	2	1085.53	1.30277	30.3324	0
	High	IVnGVLSR	6	33	2	M9WFT1;A0A0A1CQN8	N3(Deamidated)	0	3.11352e+08	0	0.006521	1.78099	2	858.505	1.27248	32.2789	0
	High	TTFVHPFDILLnNSLGSVTK	2	29	2	M9WFT1;A0A0A1CQN8	N12(Deamidated)	0	18790097	0	5.041e-07	1.74404	3	2204.16	2.26016	52.0947	0
	High	LTDTEYR	3	32	2	M9WFT1;A0A0A1CQN8		0	3.37317e+08	0	0.02067	1.65768	2	897.433	1.42787	24.4343	0
	High	SmFWDGmDYEEYK	2	32	2	M9WFT1;A0A0A1CQN8	M2(Oxidation); M7(Oxidation)	0	2.32415e+08	0	2.647e-06	1.62151	2	1732.65	0.810225	39.2861	0
	High	QYIVTTLMK	1	31	2	A0A0A1CQN8;M9WFT1		0	2.46109e+07	0	2.268e-05	1.61139	2	1096.61	0.419698	41.6882	0
	High	IVSTVLPHLcLDYK	1	32	2	M9WFT1;A0A0A1CQN8	C10(Carbamidomethyl)	0	3.43229e+08	0	2.128e-05	1.41804	3	1657.9	0.983269	45.8413	0
	High	VcLLPR	1	32	2	M9WFT1;A0A0A1CQN8	C2(Carbamidomethyl)	0	1.76096e+08	0	0.0448	1.27367	2	757.44	1.1362	35.9312	0
	High	GYFEHmKK	1	32	2	M9WFT1;A0A0A1CQN8	M6(Oxidation)	0	975672	0	0.02268	1.22802	2	1055.5	1.20967	22.448	1
	High	SIMGSNNISIISIRPK	1	13	2	A0A0A1CQN8;M9WFT1		0	3.25213e+07	0	0.004101	1.22567	3	1729.97	2.24904	42.9569	0
	High	EVVMAYVGIK	1	32	2	M9WFT1;A0A0A1CQN8		0	1.72605e+07	0	0.002593	1.20119	2	1108.61	0.727448	41.9115	0
	High	FFQLLR	1	33	2	M9WFT1;A0A0A1CQN8		0	1.2254e+08	0	0.009253	1.04096	2	823.483	0.678247	45.215	0
	High	DLIAmENLK	1	32	2	M9WFT1;A0A0A1CQN8	M5(Oxidation)	0	1.15644e+07	0	0.01967	0.959522	2	1062.55	1.09054	34.7163	0
	High	IVNGVLSR	1	33	2	M9WFT1;A0A0A1CQN8		0	1.67149e+08	0	0.01388	0.924153	2	857.521	1.06882	30.7953	0
	High	SISSmTIR	1	33	2	M9WFT1;A0A0A1CQN8	M5(Oxidation)	0	2.34385e+08	0	0.01909	0.819	2	910.467	1.2164	26.1192	0
	High	DNnMLVSQALNSVANR	1	16	1	M9WFT1	N3(Deamidated)	0	0	0.003	0.06297	1.30127	2	1746.86	9.45349	45.8366	0
	High	LGDKGSPYYIR	1	32	2	M9WFT1;A0A0A1CQN8		0	6.72803e+06	0.003	0.0546	0.854618	2	1268.67	1.71333	30.6433	1
	High	AMLYIIR	1	33	3	M9WFT1;A0A0A1CQN8;A0A2I6J1D5		0	0	0.003	0.06448	0.224051	2	879.511	-1.22497	43.1363	0
	High	FIGGYIKPDGSDSMDVLAEKK	1	32	2	M9WFT1;A0A0A1CQN8		0	2.81921e+06	0.008	0.161	0.545793	4	2270.14	1.25463	40.0063	1
A0A0A1CQN8	Major core protein 4a precursor OS=Vaccinia virus OX=10245 GN=VAC_TKT4_119 PE=3 SV=1 - [A0A0A1CQN8_9POXV]	133.514	40.52	11	1	32	124	2.23517e+09	891	102.274	6.18896
	A2	Sequence	# PSMs	# Proteins	# Protein Groups	Protein Group Accessions	Modifications	ΔCn	Area	q-Value	PEP	XCorr	Charge	MH+ [Da]	ΔM [ppm]	RT [min]	# Missed Cleavages
	High	HYGVNLNTLPLPNVDLTTmPTYK	1	32	2	M9WFT1;A0A0A1CQN8	M19(Oxidation)	0	5.47728e+08	0	2.656e-07	4.66466	3	2617.34	1.82952	49.4454	0
	High	SIVTLDQLEDSEYLFR	1	32	2	M9WFT1;A0A0A1CQN8		0	3.00499e+08	0	2.011e-10	4.43476	2	1927.97	1.30264	52.2668	0
	High	LVEFFPDIPVNnNIVLHTR	9	20	2	A0A0A1CQN8;M9WFT1	N12(Deamidated)	0	1.69045e+08	0	1.925e-11	3.97375	3	2238.2	3.69944	52.0416	0
	High	FDDAYNIADAAR	8	25	2	M9WFT1;A0A0A1CQN8		0	2562334955	0	5.257e-07	3.5238	2	1341.61	1.96439	37.0436	0
	High	QDELQAAISK	4	33	2	M9WFT1;A0A0A1CQN8		0	8.97641e+08	0	8.939e-06	3.3103	2	1102.58	1.41102	32.0003	0
	High	LVEFFPDIPVNNNIVLHTR	7	20	2	A0A0A1CQN8;M9WFT1		0	1.4217e+09	0	9.054e-10	3.28447	3	2237.22	3.29507	51.7833	0
	High	QYITIQDRPR	2	20	2	M9WFT1;A0A0A1CQN8		0	469476767	0	2.13e-05	3.21526	2	1289.7	1.79155	29.7961	0
	High	LGINYLIDTTSR	10	33	2	M9WFT1;A0A0A1CQN8		0	1.89957e+09	0	1.119e-07	3.14121	2	1365.74	1.19928	45.9807	0
	High	QDFDNLIGVR	10	32	2	M9WFT1;A0A0A1CQN8		0	1.3959e+09	0	0.0003615	3.02914	2	1176.6	0.670404	42.4215	0
	High	TTFVHPFDILLNNSLGSVTK	1	29	2	M9WFT1;A0A0A1CQN8		0	16402321	0	2.039e-07	2.82664	3	2203.18	1.93201	52.255	0
	High	FIGGYIKPDGSDSmDVLAEK	4	32	2	M9WFT1;A0A0A1CQN8	M14(Oxidation)	0	1.8251e+09	0	1.256e-06	2.76604	3	2158.04	1.90021	39.2411	0
	High	DVINAPIKEFK	2	31	2	M9WFT1;A0A0A1CQN8		0	1.80296e+08	0	2.533e-07	2.69233	2	1273.72	1.72837	37.5276	1
	High	LGInYLIDTTSR	2	33	2	M9WFT1;A0A0A1CQN8	N4(Deamidated)	0	9.44974e+06	0	6.605e-09	2.69156	2	1366.72	1.5504	47.5555	0
	High	TVTNLISETLK	6	32	2	M9WFT1;A0A0A1CQN8		0	2.2436e+09	0	3.226e-05	2.55433	2	1218.7	1.08214	43.9422	0
	High	QYIVTTLmK	2	31	2	A0A0A1CQN8;M9WFT1	M8(Oxidation)	0	1.31381e+08	0	0.001609	2.53554	2	1112.6	1.03425	35.2999	0
	High	LmADKPHETAIK	2	32	2	M9WFT1;A0A0A1CQN8	M2(Oxidation)	0	9.12896e+07	0	2.641e-07	2.53007	3	1369.72	1.93464	22.8548	0
	High	VDIYYnGNK	4	33	2	M9WFT1;A0A0A1CQN8	N6(Deamidated)	0	1.49788e+08	0	0.0001118	2.46013	2	1086.51	1.51965	31.2816	0
	High	SImGSNnISIISIRPK	4	13	2	A0A0A1CQN8;M9WFT1	M3(Oxidation); N7(Deamidated)	0	3.59494e+07	0	7.844e-06	2.39501	3	1746.94	1.01114	40.3062	0
	High	qDFDNLIGVR	2	32	2	M9WFT1;A0A0A1CQN8	Q1(Deamidated)	0	14821762	0	0.0002661	2.24014	2	1177.58	0.0417515	43.9151	0
	High	SImGSNNISIISIRPK	2	13	2	A0A0A1CQN8;M9WFT1	M3(Oxidation)	0	2.04251e+08	0	5.802e-08	2.13419	3	1745.96	1.43533	39.5171	0
	High	TVTnLISETLK	2	32	2	M9WFT1;A0A0A1CQN8	N4(Deamidated)	0	8.30559e+06	0	0.0003538	2.1013	2	1219.68	0.975271	42.3408	0
	High	FIGGYIKPDGSDSMDVLAEK	1	32	2	M9WFT1;A0A0A1CQN8		0	2.83435e+08	0	5.371e-08	1.99687	3	2142.05	1.3641	43.1591	0
	High	EVVmAYVGIK	2	32	2	M9WFT1;A0A0A1CQN8	M4(Oxidation)	0	1.21633e+08	0	0.0001605	1.94385	2	1124.6	1.33107	36.4066	0
	High	qDELQAAISK	1	33	2	M9WFT1;A0A0A1CQN8	Q1(Deamidated)	0	9.83279e+06	0	0.001264	1.88071	2	1103.56	1.84568	33.2906	0
	High	NLVTSIYTIER	1	19	2	A0A0A1CQN8;M9WFT1		0	40055530	0	0.0003625	1.87602	2	1308.72	0.960723	44.8133	0
	High	YQSLIPR	6	33	2	M9WFT1;A0A0A1CQN8		0	7.20247e+08	0	0.005804	1.86573	2	876.495	0.928893	34.8527	0
	High	VDIYYNGNK	1	33	2	M9WFT1;A0A0A1CQN8		0	1.39383e+08	0	0.0004123	1.83917	2	1085.53	1.30277	30.3324	0
	High	IVnGVLSR	6	33	2	M9WFT1;A0A0A1CQN8	N3(Deamidated)	0	3.11352e+08	0	0.006521	1.78099	2	858.505	1.27248	32.2789	0
	High	TTFVHPFDILLnNSLGSVTK	2	29	2	M9WFT1;A0A0A1CQN8	N12(Deamidated)	0	18790097	0	5.041e-07	1.74404	3	2204.16	2.26016	52.0947	0
	High	LTDTEYR	3	32	2	M9WFT1;A0A0A1CQN8		0	3.37317e+08	0	0.02067	1.65768	2	897.433	1.42787	24.4343	0
	High	SmFWDGmDYEEYK	2	32	2	M9WFT1;A0A0A1CQN8	M2(Oxidation); M7(Oxidation)	0	2.32415e+08	0	2.647e-06	1.62151	2	1732.65	0.810225	39.2861	0
	High	QYIVTTLMK	1	31	2	A0A0A1CQN8;M9WFT1		0	2.46109e+07	0	2.268e-05	1.61139	2	1096.61	0.419698	41.6882	0
	High	IVSTVLPHLcLDYK	1	32	2	M9WFT1;A0A0A1CQN8	C10(Carbamidomethyl)	0	3.43229e+08	0	2.128e-05	1.41804	3	1657.9	0.983269	45.8413	0
	High	VcLLPR	1	32	2	M9WFT1;A0A0A1CQN8	C2(Carbamidomethyl)	0	1.76096e+08	0	0.0448	1.27367	2	757.44	1.1362	35.9312	0
	High	GYFEHmKK	1	32	2	M9WFT1;A0A0A1CQN8	M6(Oxidation)	0	975672	0	0.02268	1.22802	2	1055.5	1.20967	22.448	1
	High	SIMGSNNISIISIRPK	1	13	2	A0A0A1CQN8;M9WFT1		0	3.25213e+07	0	0.004101	1.22567	3	1729.97	2.24904	42.9569	0
	High	EVVMAYVGIK	1	32	2	M9WFT1;A0A0A1CQN8		0	1.72605e+07	0	0.002593	1.20119	2	1108.61	0.727448	41.9115	0
	High	FFQLLR	1	33	2	M9WFT1;A0A0A1CQN8		0	1.2254e+08	0	0.009253	1.04096	2	823.483	0.678247	45.215	0
	High	DLIAmENLK	1	32	2	M9WFT1;A0A0A1CQN8	M5(Oxidation)	0	1.15644e+07	0	0.01967	0.959522	2	1062.55	1.09054	34.7163	0
	High	IVNGVLSR	1	33	2	M9WFT1;A0A0A1CQN8		0	1.67149e+08	0	0.01388	0.924153	2	857.521	1.06882	30.7953	0
	High	SISSmTIR	1	33	2	M9WFT1;A0A0A1CQN8	M5(Oxidation)	0	2.34385e+08	0	0.01909	0.819	2	910.467	1.2164	26.1192	0
	High	LGDKGSPYYIR	1	32	2	M9WFT1;A0A0A1CQN8		0	6.72803e+06	0.003	0.0546	0.854618	2	1268.67	1.71333	30.6433	1
	High	AMLYIIR	1	33	3	M9WFT1;A0A0A1CQN8;A0A2I6J1D5		0	0	0.003	0.06448	0.224051	2	879.511	-1.22497	43.1363	0
	High	FIGGYIKPDGSDSMDVLAEKK	1	32	2	M9WFT1;A0A0A1CQN8		0	2.81921e+06	0.008	0.161	0.545793	4	2270.14	1.25463	40.0063	1
	High	VDIYYnGnKmLFDDEIMNFcISMR	1	10	1	A0A0A1CQN8	N6(Deamidated); N8(Deamidated); M10(Oxidation); C20(Carbamidomethyl)	0	0	0.008	0.1644	0.248333	3	3006.33	8.48611	47.1356	1
M9WEX6	Cowpox A-type inclusion protein OS=Vaccinia virus OX=10245 GN=VAC_TP3_153 PE=4 SV=1 - [M9WEX6_9POXV]	60.5455	44.02	21	20	20	62	252718150	502	58.1134	7.00537
	A2	Sequence	# PSMs	# Proteins	# Protein Groups	Protein Group Accessions	Modifications	ΔCn	Area	q-Value	PEP	XCorr	Charge	MH+ [Da]	ΔM [ppm]	RT [min]	# Missed Cleavages
	High	NHDGTPYIYDSEITSNDK	3	28	1	M9WEX6		0	227607626	0	1.594e-09	3.65043	3	2068.91	1.55712	34.2418	0
	High	VTEAKPDNDKR	16	19	1	M9WEX6		0	9.97008e+06	0	6.036e-08	3.22003	2	1272.66	1.16922	17.8851	1
	High	TmLAYDnGSLNTK	3	31	1	M9WEX6	M2(Oxidation); N7(Deamidated)	0	4.53646e+07	0	2.468e-07	2.56448	2	1444.67	3.23227	30.943	0
	High	LLPVEEPDPVKK	2	32	1	M9WEX6		0	1.10208e+08	0	0.0001103	2.53336	2	1363.78	0.648135	34.0782	1
	High	FSNDAILVYIR	2	31	1	M9WEX6		0	1.92449e+08	0	5.961e-08	2.36895	2	1310.71	1.12785	48.7305	0
	High	LINDSSDVQR	7	2	1	M9WEX6		0	3.35873e+08	0	4.046e-06	2.29534	2	1146.58	1.39056	25.2862	0
	High	KIEANTcISR	1	31	1	M9WEX6	C7(Carbamidomethyl)	0	4.92324e+07	0	6.819e-06	2.16159	2	1191.62	1.59922	24.2615	1
	High	TMLAYDNGSLNTK	1	31	1	M9WEX6		0	2.15663e+07	0	1.718e-06	2.15148	2	1427.69	1.68061	34.6353	0
	High	IEANTcISR	1	31	1	M9WEX6	C6(Carbamidomethyl)	0	3.93663e+07	0	0.0001381	2.05912	2	1063.52	1.21728	25.7372	0
	High	NIIHEVIR	2	31	1	M9WEX6		0	1.94674e+08	0	0.001052	1.94474	2	993.585	1.22926	33.0792	0
	High	SmIDETWDK	2	32	1	M9WEX6	M2(Oxidation)	0	7.3874e+07	0	0.0009411	1.91215	2	1140.49	1.40394	31.1734	0
	High	nGYDYVEFNKK	3	31	1	M9WEX6	N1(Deamidated)	0	7.36994e+07	0	0.005722	1.7264	2	1377.63	1.13041	33.339	1
	High	LInDSSDVQR	1	2	1	M9WEX6	N3(Deamidated)	0	2.058e+07	0	0.0002018	1.61387	2	1147.56	1.17034	26.1037	0
	High	SMIDETWDK	1	32	1	M9WEX6		0	1.23265e+07	0	0.006606	1.55697	2	1124.49	0.592775	36.4982	0
	High	TMLAYDnGSLNTK	1	31	1	M9WEX6	N7(Deamidated)	0	1.25467e+07	0	1.34e-06	1.43873	2	1428.67	2.35795	35.0065	0
	High	FLNDFALLK	2	31	1	M9WEX6		0	1.27069e+08	0	4.122e-05	1.33199	2	1080.61	1.42314	49.7699	0
	High	NmVIInnEcAnIQSSAENATDTGHHQDSK	1	11	1	M9WEX6	M2(Oxidation); N6(Deamidated); N7(Deamidated); C9(Carbamidomethyl); N11(Deamidated)	0	1.87833e+06	0	0.01537	1.25994	4	3217.41	15.2	32.5	0
	High	QILHGQLTIALR	1	24	1	M9WEX6		0	7.77267e+06	0	0.001453	1.25885	3	1362.82	1.55069	40.5608	0
	High	FLnDFALLK	1	31	1	M9WEX6	N3(Deamidated)	0	6.75858e+06	0	4.651e-05	1.24101	2	1081.59	1.6409	50.156	0
	High	KIEAnTcISR	1	31	1	M9WEX6	N5(Deamidated); C7(Carbamidomethyl)	0	1.36239e+06	0	0.001608	1.21816	2	1192.6	1.38714	25.2029	1
	High	nGYDYVEFNK	3	31	1	M9WEX6	N1(Deamidated)	0	3.45833e+07	0	0.01525	1.15852	2	1249.54	1.92957	38.4674	0
	High	LEHHIETLGqYAVILAR	1	32	1	M9WEX6	Q10(Deamidated)	0	3.70623e+06	0	0.01823	0.970664	3	1964.08	11.5782	44.1443	0
	High	LLPVEEPDPVK	1	32	1	M9WEX6		0	1.34543e+07	0	0.0003872	0.881425	2	1235.69	1.9002	38.5572	0
	High	INIEVEDDDDVIDDDDYnPKPTPIPEPHPRPPFPR	1	12	1	M9WEX6	N18(Deamidated)	0	7.35674e+06	0.003	0.05312	1.30202	5	4067.94	5.06466	42.308	0
	High	NmVIINNEcANIQSSAENATDTGHHQDSK	1	11	1	M9WEX6	M2(Oxidation); C9(Carbamidomethyl)	0	8.78472e+07	0.003	0.05325	0.955744	3	3214.41	0.205582	32.0065	0
	High	SmIDETWDKK	1	32	1	M9WEX6	M2(Oxidation)	0	2.49701e+07	0.003	0.05912	0.656603	2	1268.59	1.74386	27.9154	1
	High	NHDGTPYIYDSEITSNDKnLINER	2	17	1	M9WEX6	N19(Deamidated)	0	3.86993e+06	0.008	0.1644	0.836502	4	2809.29	0.677831	38.401	1
M9WFU7	DNA-directed RNA polymerase OS=Vaccinia virus OX=10245 GN=VACV_TT11_182 PE=3 SV=1 - [M9WFU7_9POXV]	38.1884	31.1	29	31	31	43	1.49477e+08	1164	133.207	8.54346
	A2	Sequence	# PSMs	# Proteins	# Protein Groups	Protein Group Accessions	Modifications	ΔCn	Area	q-Value	PEP	XCorr	Charge	MH+ [Da]	ΔM [ppm]	RT [min]	# Missed Cleavages
	High	LNAFLESGDAIAR	1	15	1	M9WFU7		0	7.75285e+07	0	1.074e-07	3.44391	2	1376.72	1.00094	41.7132	0
	High	KQYDLcDFPAEFR	1	25	1	M9WFU7	C6(Carbamidomethyl)	0	2.79554e+07	0	0.0001035	3.39479	3	1688.77	0.57325	42.2883	1
	High	YLVPNVIGGVFINK	1	25	1	M9WFU7		0	1.78756e+07	0	1.978e-07	2.81591	2	1532.89	2.46946	52.2027	0
	High	LDDmTFSDIQK	2	25	1	M9WFU7	M4(Oxidation)	0	151073567	0	1.304e-05	2.75065	2	1328.61	1.93181	34.2116	0
	High	ILYDPETDKPYASK	2	25	1	M9WFU7		0	1.60751e+08	0	2.899e-08	2.73514	3	1639.83	3.28393	32.2312	0
	High	GINQEDGIIIK	1	26	1	M9WFU7		0	1.02221e+08	0	2.585e-06	2.42745	2	1199.66	1.56151	36.4641	0
	High	DNQISFDVSEK	1	24	1	M9WFU7		0	8.0051e+07	0	2.287e-06	2.36531	2	1281.6	1.30182	35.9483	0
	High	RPPSFYKPLDK	1	26	1	M9WFU7		0	54001941	0	0.01342	2.34766	3	1347.74	1.02395	29.7057	0
	High	IPLLIGYGNK	1	26	1	M9WFU7		0	3.2043e+07	0	6.991e-07	2.22385	2	1087.65	0.783125	45.1116	0
	High	VFFGPIYYLR	1	26	1	M9WFU7		0	3.49249e+07	0	8.331e-05	2.01087	2	1274.7	2.42831	52.359	0
	High	IDnGIHLmYPERPIVISK	1	25	1	M9WFU7	N3(Deamidated); M8(Oxidation)	0	2.93112e+07	0	0.0004968	1.83148	4	2112.12	1.26351	40.333	0
	High	LNLSPLLTK	2	26	1	M9WFU7		0	1.10732e+08	0	0.0001377	1.76278	2	998.626	1.036	44.3732	0
	High	VQVELTDK	1	26	1	M9WFU7		0	3.50995e+07	0	0.009673	1.74432	2	931.511	1.15445	29.6857	0
	High	QAIScLSSDIR	2	25	1	M9WFU7	C5(Carbamidomethyl)	0	5.50625e+07	0	1.203e-05	1.72245	2	1249.62	0.460979	34.6242	0
	High	TLEDDFAR	2	25	1	M9WFU7		0	53888371	0	0.0006255	1.62771	2	966.453	0.435923	32.9778	0
	High	SVGFYPDQVK	2	26	1	M9WFU7		0	1.36607e+08	0	0.0001356	1.54309	2	1139.58	1.69321	35.8226	0
	High	DGYVASSLVGINHNSGPR	2	25	1	M9WFU7		0	7.08912e+07	0	0.007531	1.49771	3	1842.91	-0.847177	38.0603	0
	High	SQLTINEFK	1	25	1	M9WFU7		0	23679952	0	0.002911	1.46586	2	1079.57	0.2043	36.914	0
	High	LSDEELSDK	1	26	1	M9WFU7		0	2.41742e+07	0	0.0004857	1.30142	2	1035.49	1.24373	26.217	0
	High	VFLTQmNAR	2	27	1	M9WFU7	M6(Oxidation)	0	6.62615e+07	0	0.005211	1.30012	2	1095.56	2.20539	30.7545	0
	High	ISLDISQLEASNISSTK	1	4	1	M9WFU7		0	2.51811e+07	0	0.01811	1.28293	2	1805.95	1.81006	45.7955	0
	High	GFYmISLLR	1	26	1	M9WFU7	M4(Oxidation)	0	5.53735e+06	0	0.001045	1.25534	2	1115.59	1.5482	47.541	0
	High	ImIEISNVK	1	25	1	M9WFU7	M2(Oxidation)	0	1.01513e+07	0	0.001331	1.25197	2	1062.59	0.743	37.4028	0
	High	VFLTQMNAR	1	27	1	M9WFU7		0	1.12262e+07	0	0.03377	1.13898	2	1079.57	1.71156	36.6527	0
	High	VTPPDYSPIIASIK	1	25	1	M9WFU7		0	45525445	0	0.04755	1.13488	2	1500.83	2.01795	45.7407	0
	High	THPHYSWmQNISIPR	1	25	1	M9WFU7	M8(Oxidation)	0	3.19547e+07	0	0.002775	1.11708	3	1882.9	1.3297	36.5106	0
	High	GINQEDGIIIKK	1	26	1	M9WFU7		0	16535626	0	0.007666	1.04578	2	1327.76	0.951711	31.0899	1
	High	KHQVEIPLENFNNK	1	26	1	M9WFU7		0	4.53946e+07	0	0.0007304	1.00575	3	1709.9	0.889753	35.3272	1
	High	DHmNEIR	1	25	1	M9WFU7	M3(Oxidation)	0	0	0	0.01139	0.939094	2	930.411	0.919841	20.1369	0
	High	THPHYSWMQNISIPR	1	25	1	M9WFU7		0	0	0	0.04596	0.507892	3	1866.91	1.10202	40.4565	0
	High	LVRPFLVVDNGELmmDAcPELESR	1	4	1	M9WFU7	M14(Oxidation); M15(Oxidation); C18(Carbamidomethyl)	0	6.56122e+07	0.003	0.06428	0.972979	3	2822.36	1.56192	46.0428	0
	High	VKLDFER	1	26	1	M9WFU7		0	2.20989e+07	0.003	0.1169	0.827479	2	906.506	1.47001	31.7367	1
	High	KYHPSQYLYFcSSDVPER	2	25	1	M9WFU7	C11(Carbamidomethyl)	0	2.55262e+07	0.003	0.08407	0.70681	3	2276.04	0.096824	37.0166	1
	High	IDNGIHLMYPERPIVISK	1	25	1	M9WFU7		0	5.87496e+06	0.003	0.09846	0.60267	4	2095.14	0.656315	41.7036	0
A0A0R5TSA8	Major core protein 4b OS=Vaccinia virus OX=10245 GN=A3L PE=3 SV=1 - [A0A0R5TSA8_9POXV]	30.6633	33.39	15	14	14	22	1.44268e+08	644	72.5698	6.771
	A2	Sequence	# PSMs	# Proteins	# Protein Groups	Protein Group Accessions	Modifications	ΔCn	Area	q-Value	PEP	XCorr	Charge	MH+ [Da]	ΔM [ppm]	RT [min]	# Missed Cleavages
	High	LTEDNPIVITGVSDLISTEIQR	1	13	1	A0A0R5TSA8		0	4.19254e+07	0	2.30051e-13	5.00398	3	2413.29	2.16152	52.668	0
	High	STLNNASVSVK	1	14	1	A0A0R5TSA8		0	5.26778e+07	0	0.0008883	2.51428	2	1119.6	1.01715	27.3779	0
	High	SYNYMLLVNR	1	13	1	A0A0R5TSA8		0	1.24371e+07	0	4.785e-06	2.33008	2	1272.64	1.43818	43.8821	0
	High	mITTSDSPISINSK	2	14	1	A0A0R5TSA8	M1(Oxidation)	0	1.11999e+08	0	1.591e-08	2.29293	2	1509.75	1.41648	34.2816	0
	High	YDTSNFTIQDmLNImNK	1	12	1	A0A0R5TSA8	M11(Oxidation); M15(Oxidation)	0	1.25226e+07	0	1.716e-08	2.25993	2	2079.94	0.388482	42.2265	0
	High	SYNYmLLVNR	1	13	1	A0A0R5TSA8	M5(Oxidation)	0	29211050	0	2.729e-05	2.22047	2	1288.64	1.19831	39.2817	0
	High	FQSmHFTDmSSSQDLSFIYR	1	13	1	A0A0R5TSA8	M4(Oxidation); M9(Oxidation)	0	85457501	0	0.0001125	2.15384	3	2459.07	1.56079	41.8941	0
	High	IYSPSnHHILLSTTR	1	13	1	A0A0R5TSA8	N6(Deamidated)	0	2.61599e+06	0	3.667e-07	2.04615	3	1739.91	1.76466	33.518	0
	High	VVFAPPNIGYGR	2	13	1	A0A0R5TSA8		0	1.99559e+08	0	1.248e-05	2.01459	2	1289.7	1.59319	43.3579	0
	High	LQAAPYIVVNPmK	1	13	1	A0A0R5TSA8	M12(Oxidation)	0	1.21245e+08	0	5.263e-06	2.00627	2	1459.8	1.81281	40.318	0
	High	IYSPSNHHILLSTTR	2	13	1	A0A0R5TSA8		0	7.39782e+07	0	0.0009078	1.77979	3	1738.93	1.45391	31.7416	0
	High	DIYSMAFDGNSGR	1	13	1	A0A0R5TSA8		0	7.94511e+06	0	0.0003286	1.62141	2	1432.62	1.30411	41.9487	0
	High	mGIFYcNDDDAVDPHLmK	1	12	1	A0A0R5TSA8	M1(Oxidation); C6(Carbamidomethyl); M17(Oxidation)	0	3.23493e+07	0	0.001246	1.59581	3	2172.91	1.51834	37.9816	0
	High	LGDQFFDcGSSDIFLK	1	13	1	A0A0R5TSA8	C8(Carbamidomethyl)	0	6.78902e+07	0	2.708e-06	1.33223	2	1848.85	2.16386	50.2638	0
	High	SLIDDTPIDVSPEImLNGImYR	1	13	1	A0A0R5TSA8	M15(Oxidation); M20(Oxidation)	0	1.8977e+07	0	0.0099	1.22386	3	2524.23	1.19746	51.8748	0
	High	NMFGGEcYTGFR	1	13	1	A0A0R5TSA8	C7(Carbamidomethyl)	0	7.43087e+06	0	0.0003913	1.21072	2	1438.59	1.81177	40.5521	0
	High	FqSmHFTDmSSSqDLSFIYR	1	13	1	A0A0R5TSA8	Q2(Deamidated); M4(Oxidation); M9(Oxidation); Q13(Deamidated)	0	0	0.003	0.07077	2.06899	3	2461.07	14.1274	42.0289	0
	High	SLIDDTPIDVSPEImLnGImYR	1	13	1	A0A0R5TSA8	M15(Oxidation); N17(Deamidated); M20(Oxidation)	0	8.03099e+06	0.003	0.06842	1.32338	3	2525.22	2.13678	51.9925	0
	High	LQAAPYIVVNPMK	1	13	1	A0A0R5TSA8		0	1.32881e+07	0.003	0.05333	0.806205	2	1443.81	1.7774	44.6854	0
A0A0A1CT95	DNA-directed RNA polymerase 147 kDa polypeptide OS=Vaccinia virus OX=10245 GN=VAC_TKT3_088 PE=3 SV=1 - [A0A0A1CT95_9POXV]	15.9263	18.66	22	21	21	22	4.14397e+07	1286	146.711	7.44482
	A2	Sequence	# PSMs	# Proteins	# Protein Groups	Protein Group Accessions	Modifications	ΔCn	Area	q-Value	PEP	XCorr	Charge	MH+ [Da]	ΔM [ppm]	RT [min]	# Missed Cleavages
	High	TEIITLVSDDISK	1	20	1	A0A0A1CT95		0	2.68009e+07	0	1.49e-08	3.39293	2	1433.78	2.33628	46.7896	0
	High	LGFNEFNNLTNLSK	1	19	1	A0A0A1CT95		0	6.26442e+07	0	5.225e-08	2.89276	2	1610.82	1.63432	47.501	0
	High	EINATDIIISHVK	1	19	1	A0A0A1CT95		0	6.99778e+06	0	1.787e-06	2.27448	2	1452.81	1.91903	42.5646	0
	High	VPNIGTGYYK	1	20	1	A0A0A1CT95		0	2.22418e+07	0	1.749e-06	2.11901	2	1111.58	1.34782	33.503	0
	High	DIYTYLIGEK	1	20	1	A0A0A1CT95		0	7.71187e+06	0	1.926e-05	1.82905	2	1214.63	1.45425	48.1109	0
	High	SEPINDNSScHFFSK	1	20	1	A0A0A1CT95	C10(Carbamidomethyl)	0	7496326	0	0.0001038	1.75651	3	1768.76	1.26	32.2885	0
	High	AVIEYDDIK	1	19	1	A0A0A1CT95		0	1.5419e+07	0	0.0008742	1.74654	2	1065.55	0.459134	34.894	0
	High	QLLASNQVK	1	20	1	A0A0A1CT95		0	1.05494e+07	0	0.00448	1.67156	2	1000.58	1.39155	28.4504	0
	High	ETAITIFEK	1	20	1	A0A0A1CT95		0	2.18669e+07	0	0.003516	1.55976	2	1051.57	1.05702	41.2685	0
	High	IFVNAFTVDK	1	20	1	A0A0A1CT95		0	1.74634e+07	0	5.996e-05	1.36939	2	1153.63	0.890238	43.3817	0
	High	NDDDIGTVK	1	19	1	A0A0A1CT95		0	4.97001e+06	0	0.04774	1.30557	2	976.459	1.19502	24.9963	0
	High	YNVIASSIR	1	20	1	A0A0A1CT95		0	9.94756e+06	0	0.04232	1.17519	2	1022.56	0.619909	35.3304	0
	High	FmmVLPGAANK	2	21	1	A0A0A1CT95	M2(Oxidation); M3(Oxidation)	0	1.0217e+07	0	0.01096	1.1545	2	1210.6	1.43941	33.34	0
	High	EWGmETFIEDEDNIR	1	21	1	A0A0A1CT95	M4(Oxidation)	0	9294430	0	0.002064	1.0367	2	1899.81	2.34047	42.8588	0
	High	FKIPISDYTGYDDFNQTK	1	19	1	A0A0A1CT95		0	3.48742e+07	0	0.01193	0.990435	3	2152.03	1.42706	44.177	1
	High	SQSTDIVcETSR	1	20	1	A0A0A1CT95	C8(Carbamidomethyl)	0	1.49303e+07	0	0.0004816	0.8708	2	1382.62	1.46065	27.1725	0
	High	VLPYYLPDSKDPEGR	1	20	1	A0A0A1CT95		0	9.15021e+06	0	0.01232	0.765024	3	1748.89	1.93654	38.2589	1
	High	NKTEIITLVSDDISK	1	20	1	A0A0A1CT95		0	6.23531e+06	0	0.03079	0.592126	2	1675.91	1.22105	42.6321	1
	High	AVIEQSILmYPTTLLK	1	21	1	A0A0A1CT95	M9(Oxidation)	0	7.00265e+06	0	0.03961	0.488993	2	1836.02	2.16576	51.9074	0
	High	SNVEGINFIIK	1	21	1	A0A0A1CT95		0	8.64135e+06	0.003	0.05326	1.00943	2	1233.69	1.2394	45.6578	0
	High	YFIDLGLLmR	1	20	1	A0A0A1CT95	M9(Oxidation)	0	7.08548e+06	0.003	0.1177	0.806175	2	1256.67	1.07462	52.2924	0
A0A0A7A627	Phospholipase-D-like protein OS=Vaccinia virus OX=10245 GN=VACV_BRZ_SERRO2_033 PE=4 SV=1 - [A0A0A7A627_9POXV]	15.696	20.05	12	9	9	15	9.87031e+07	424	48.9328	7.6499
	A2	Sequence	# PSMs	# Proteins	# Protein Groups	Protein Group Accessions	Modifications	ΔCn	Area	q-Value	PEP	XCorr	Charge	MH+ [Da]	ΔM [ppm]	RT [min]	# Missed Cleavages
	High	TNDLTALLScIR	1	10	1	A0A0A7A627	C10(Carbamidomethyl)	0	3.23529e+07	0	2.038e-07	2.97669	2	1376.72	2.37741	51.7694	0
	High	YSYELYDTSPTK	1	11	1	A0A0A7A627		0	4.39646e+07	0	2.534e-07	2.23286	2	1466.67	1.94523	35.54	0
	High	LqMAGVEVR	1	10	1	A0A0A7A627	Q2(Deamidated)	0	1.01133e+07	0	2.652e-05	1.84483	2	1003.54	18.5492	35.4538	0
	High	VYLSTFNmWR	1	10	1	A0A0A7A627	M8(Oxidation)	0	3.38761e+07	0	0.0001015	1.82524	2	1332.64	1.36217	43.8652	0
	High	YSYELYDTSPTKR	1	11	1	A0A0A7A627		0	2.73765e+07	0	0.0009091	1.76124	2	1622.77	1.65468	32.5345	1
	High	LFIVPDADPPIPYSR	2	10	1	A0A0A7A627		0	1.66986e+08	0	2.385e-05	1.71122	2	1699.91	2.43083	50.6889	0
	High	ELGIAIFNNR	2	11	1	A0A0A7A627		0	7.91846e+07	0	0.005259	1.70923	2	1146.63	1.37806	45.9697	0
	High	LQmAGVEVR	2	10	1	A0A0A7A627	M3(Oxidation)	0	4.99391e+07	0	0.001329	1.63471	2	1018.54	0.804032	27.3823	0
	High	EILSNTTK	1	10	1	A0A0A7A627		0	2.37724e+07	0	0.01178	1.30717	2	905.495	0.889243	25.4422	0
	High	LLIScWQR	1	11	1	A0A0A7A627	C5(Carbamidomethyl)	0	2.35604e+07	0	0.0004817	1.26565	2	1075.57	1.76715	40.9656	0
	High	VYLSTFNMWR	1	10	1	A0A0A7A627		0	7.40585e+06	0	0.0015	1.0311	2	1316.65	1.13244	48.7851	0
	High	ELGIAIFnNR	1	11	1	A0A0A7A627	N8(Deamidated)	0	4.54239e+06	0	0.03632	0.590954	2	1147.61	0.838754	46.8731	0
A0A0A1CTD6	Cowpox A-type inclusion protein OS=Vaccinia virus OX=10245 GN=VAC_TKT3_138 PE=4 SV=1 - [A0A0A1CTD6_9POXV]	11.439	22.48	30	3	13	14	9.02552e+07	725	84.3436	5.19873
	A2	Sequence	# PSMs	# Proteins	# Protein Groups	Protein Group Accessions	Modifications	ΔCn	Area	q-Value	PEP	XCorr	Charge	MH+ [Da]	ΔM [ppm]	RT [min]	# Missed Cleavages
	High	VVHPPNNDKDDAIKPYNPLEDPNYVPTITR	1	25	2	A0A0A1CTD6;H2DX82		0	8.57751e+07	0	0.0002301	3.08447	4	3431.72	0.540542	40.7825	1
	High	SDSIYQYVR	1	14	1	A0A0A1CTD6		0	43968781	0	0.0001197	2.50636	2	1130.55	1.70434	36.4431	0
	High	ISTLESEIAK	1	30	2	A0A0A1CTD6;H2DX82		0	1.55075e+07	0	3.396e-06	2.07249	2	1090.6	0.63978	34.1903	0
	High	VLLLTPEVASLR	2	27	2	A0A0A1CTD6;H2DX82		0	1.15355e+08	0	7.346e-06	2.02016	2	1310.81	1.74309	49.6541	0
	High	HLPKPITNTGIEEPHATGGDEDQPIK	1	20	1	A0A0A1CTD6		0	69635257	0	0.001633	2.00642	4	2794.4	1.49822	32.3934	0
	High	TIFNnGVDAESR	1	6	1	A0A0A1CTD6	N5(Deamidated)	0	2.97223e+07	0	9.416e-06	1.75549	2	1323.62	0.925276	34.4114	0
	High	NQEDTQEVDALR	1	28	2	A0A0A1CTD6;H2DX82		0	9.40063e+06	0	0.0007741	1.51174	2	1417.66	1.20677	29.4516	0
	High	EYSEVEPDYK	1	24	2	A0A0A1CTD6;H2DX82		0	3.79097e+07	0	0.001806	1.28353	2	1258.55	1.44661	28.5748	0
	High	SDEIFALLSR	1	26	2	A0A0A1CTD6;H2DX82		0	1.98823e+07	0	0.01786	1.23965	2	1150.61	0.916403	50.7251	0
	High	YQQDRDTLSVVR	1	29	2	A0A0A1CTD6;H2DX82		0	6.3942e+06	0	7.202e-05	1.1891	3	1479.76	1.06448	29.4405	1
	High	SELEKELDTIR	1	27	2	A0A0A1CTD6;H2DX82		0	3.78253e+06	0	0.01493	1.14861	2	1332.7	1.92939	36.5292	1
	High	VLLLTPEVASLRK	1	27	2	A0A0A1CTD6;H2DX82		0	10278904	0	0.01541	1.07751	3	1438.9	0.306523	43.8439	1
	High	NVEWELSR	1	26	2	A0A0A1CTD6;H2DX82		0	4.7009e+06	0	0.03734	0.697206	2	1032.51	0.335849	36.7888	0
H2DX82	Cowpox A-type inclusion protein OS=Vaccinia virus OX=10245 GN=VAC_DPP17_159 PE=4 SV=1 - [H2DX82_9POXV]	7.17713	19.69	11	1	11	12	7.968e+07	721	83.8264	5.24951
	A2	Sequence	# PSMs	# Proteins	# Protein Groups	Protein Group Accessions	Modifications	ΔCn	Area	q-Value	PEP	XCorr	Charge	MH+ [Da]	ΔM [ppm]	RT [min]	# Missed Cleavages
	High	VVHPPNNDKDDAIKPYNPLEDPNYVPTITR	1	25	2	A0A0A1CTD6;H2DX82		0	8.57751e+07	0	0.0002301	3.08447	4	3431.72	0.540542	40.7825	1
	High	ISTLESEIAK	1	30	2	A0A0A1CTD6;H2DX82		0	1.55075e+07	0	3.396e-06	2.07249	2	1090.6	0.63978	34.1903	0
	High	VLLLTPEVASLR	2	27	2	A0A0A1CTD6;H2DX82		0	1.15355e+08	0	7.346e-06	2.02016	2	1310.81	1.74309	49.6541	0
	High	HLPKPITnTGIEKPHATGGDEDQPIK	1	1	1	H2DX82	N8(Deamidated)	0	0	0	0.002505	1.62337	4	2794.4	-11.7849	32.133	0
	High	NQEDTQEVDALR	1	28	2	A0A0A1CTD6;H2DX82		0	9.40063e+06	0	0.0007741	1.51174	2	1417.66	1.20677	29.4516	0
	High	EYSEVEPDYK	1	24	2	A0A0A1CTD6;H2DX82		0	3.79097e+07	0	0.001806	1.28353	2	1258.55	1.44661	28.5748	0
	High	SDEIFALLSR	1	26	2	A0A0A1CTD6;H2DX82		0	1.98823e+07	0	0.01786	1.23965	2	1150.61	0.916403	50.7251	0
	High	YQQDRDTLSVVR	1	29	2	A0A0A1CTD6;H2DX82		0	6.3942e+06	0	7.202e-05	1.1891	3	1479.76	1.06448	29.4405	1
	High	SELEKELDTIR	1	27	2	A0A0A1CTD6;H2DX82		0	3.78253e+06	0	0.01493	1.14861	2	1332.7	1.92939	36.5292	1
	High	VLLLTPEVASLRK	1	27	2	A0A0A1CTD6;H2DX82		0	10278904	0	0.01541	1.07751	3	1438.9	0.306523	43.8439	1
	High	NVEWELSR	1	26	2	A0A0A1CTD6;H2DX82		0	4.7009e+06	0	0.03734	0.697206	2	1032.51	0.335849	36.7888	0
A9J0Z6	Inactive superoxide dismutase-like protein in core OS=Vaccinia virus (strain Ankara) OX=126794 GN=CVA179 PE=4 SV=1 - [A9J0Z6_VACCA]	5.46169	27.2	8	4	4	5	3.12976e+07	125	13.6531	6.90283
	A2	Sequence	# PSMs	# Proteins	# Protein Groups	Protein Group Accessions	Modifications	ΔCn	Area	q-Value	PEP	XCorr	Charge	MH+ [Da]	ΔM [ppm]	RT [min]	# Missed Cleavages
	High	IIHFLTINENGV	1	7	1	A9J0Z6		0	3.57944e+07	0	0.001483	2.06255	2	1369.75	1.07149	48.0669	0
	High	GVIYFEPVHGK	1	8	1	A9J0Z6		0	3.02613e+07	0	0.0003219	1.78514	2	1245.66	1.24501	36.7707	0
	High	DKVLGSVIGLK	1	7	1	A9J0Z6		0	6100943	0	0.003517	1.61401	2	1128.7	0.348169	39.6717	1
	High	VLGSVIGLK	1	7	1	A9J0Z6		0	1.62604e+07	0	0.0007848	1.57943	2	885.578	1.17	40.6339	0
	High	IIHFLTINEnGV	1	7	1	A9J0Z6	N10(Deamidated)	0	4.7371e+07	0	0.03215	1.49624	2	1370.73	1.51073	49.0034	0
A0A0A1CST3	Scaffold protein D13 OS=Vaccinia virus OX=10245 GN=D13L PE=3 SV=1 - [A0A0A1CST3_9POXV]	3.55966	6.53	13	3	3	3	5.67354e+06	551	61.8823	5.41455
	A2	Sequence	# PSMs	# Proteins	# Protein Groups	Protein Group Accessions	Modifications	ΔCn	Area	q-Value	PEP	XCorr	Charge	MH+ [Da]	ΔM [ppm]	RT [min]	# Missed Cleavages
	High	VSYDQGVSITK	1	13	1	A0A0A1CST3		0	5.85058e+06	0	8.113e-07	1.94263	2	1196.62	1.72499	31.1373	0
	High	DSSFDFETFNK	1	12	1	A0A0A1CST3		0	0	0	0.0001494	1.61703	2	1336.57	1.38505	42.5004	0
	High	IFFRPTTITANVSR	1	13	1	A0A0A1CST3		0	5.4965e+06	0	0.0006641	1.25399	3	1622.9	1.97416	40.3219	0
H2DXN1	IMV heparin binding surface protein OS=Vaccinia virus OX=10245 GN=VAC_DPP19_112 PE=4 SV=1 - [H2DXN1_9POXV]	2.56762	4.09	14	1	1	1	1.22518e+07	318	36.7049	6.45557
	A2	Sequence	# PSMs	# Proteins	# Protein Groups	Protein Group Accessions	Modifications	ΔCn	Area	q-Value	PEP	XCorr	Charge	MH+ [Da]	ΔM [ppm]	RT [min]	# Missed Cleavages
	High	VTTALNIVDEIIK	1	14	1	H2DXN1		0	1.22518e+07	0	1.095e-06	2.56762	2	1428.83	1.85633	52.6195	0
A0A0A7A5L6	mRNA-capping enzyme catalytic subunit OS=Vaccinia virus OX=10245 GN=VACV_BRZ_SERRO2_104 PE=3 SV=1 - [A0A0A7A5L6_9POXV]	2.10926	4.62	15	3	3	3	6.13657e+06	844	96.6715	8.38232
	A2	Sequence	# PSMs	# Proteins	# Protein Groups	Protein Group Accessions	Modifications	ΔCn	Area	q-Value	PEP	XCorr	Charge	MH+ [Da]	ΔM [ppm]	RT [min]	# Missed Cleavages
	High	SRPNTSLEIEFTPR	1	14	1	A0A0A7A5L6		0	5.03711e+06	0	0.000203	2.10926	3	1646.85	1.61448	38.4233	0
	High	LIEPVNAINDRLEESK	1	12	1	A0A0A7A5L6		0	9.54346e+06	0	9.933e-06	1.16056	3	1839.98	1.53295	39.7206	1
	High	TDGIPITIR	1	14	1	A0A0A7A5L6		0	3.82914e+06	0.003	0.0576	0.92685	2	985.569	1.50079	40.1127	0
A0A2I6J193	RNA polymerase-associated transcription-specificity factor RAP94 OS=Vaccinia virus OX=10245 PE=3 SV=1 - [A0A2I6J193_9POXV]	1.83048	3.61	13	1	1	1	2.92751e+06	305	36.2459	9.14404
	A2	Sequence	# PSMs	# Proteins	# Protein Groups	Protein Group Accessions	Modifications	ΔCn	Area	q-Value	PEP	XCorr	Charge	MH+ [Da]	ΔM [ppm]	RT [min]	# Missed Cleavages
	High	IDGLSIPIIIK	1	13	1	A0A2I6J193		0	2.92751e+06	0	2.487e-06	1.83048	2	1181.75	2.0342	52.2108	0
A0A0A1CST0	Cell surface-binding protein OS=Vaccinia virus OX=10245 GN=VAC_TKT3_103 PE=4 SV=1 - [A0A0A1CST0_9POXV]	1.71415	2.96	24	1	1	1	4.52156e+06	304	35.3501	8.77783
	A2	Sequence	# PSMs	# Proteins	# Protein Groups	Protein Group Accessions	Modifications	ΔCn	Area	q-Value	PEP	XCorr	Charge	MH+ [Da]	ΔM [ppm]	RT [min]	# Missed Cleavages
	High	IVNQLDSIR	1	24	1	A0A0A1CST0		0	4.52156e+06	0	3.123e-05	1.71415	2	1057.6	0.637581	33.6309	0
A0A0A1CTP8	DNA polymerase OS=Vaccinia virus OX=10245 GN=VAC_DPP25_076 PE=3 SV=1 - [A0A0A1CTP8_9POXV]	0	0.7	28	1	1	1	5.00238e+06	1005	116.715	7.84033
	A2	Sequence	# PSMs	# Proteins	# Protein Groups	Protein Group Accessions	Modifications	ΔCn	Area	q-Value	PEP	XCorr	Charge	MH+ [Da]	ΔM [ppm]	RT [min]	# Missed Cleavages
	High	SLETDLR	1	28	1	A0A0A1CTP8		0	5.00238e+06	0.003	0.08027	0.767801	2	833.437	1.05722	28.644	0
A0A0A7A5C4	Protein E6 OS=Vaccinia virus OX=10245 GN=VACV_BRZ_SERRO2_060 PE=3 SV=1 - [A0A0A7A5C4_9POXV]	0	9.52	15	5	5	6	6.17506e+06	567	66.6818	6.56592
	A2	Sequence	# PSMs	# Proteins	# Protein Groups	Protein Group Accessions	Modifications	ΔCn	Area	q-Value	PEP	XCorr	Charge	MH+ [Da]	ΔM [ppm]	RT [min]	# Missed Cleavages
	High	ILSYIYSEIK	1	15	1	A0A0A7A5C4		0	4.82358e+06	0	4.105e-05	1.50316	2	1228.68	1.31544	43.8964	0
	High	TFNEDLFR	1	14	1	A0A0A7A5C4		0	7.21724e+06	0	0.004125	1.28897	2	1041.5	1.18771	40.622	0
	High	ANFINGnTFISDR	2	9	1	A0A0A7A5C4	N7(Deamidated)	0	6.48437e+06	0	0.01083	1.22352	2	1469.7	1.63026	41.7805	0
	High	LVYIFEPEKDIR	1	15	1	A0A0A7A5C4		0	4.81183e+06	0	0.02156	0.928765	3	1521.83	0.334077	43.0569	1
	High	IVHSNLTETFR	1	14	1	A0A0A7A5C4		0	3.52006e+06	0.003	0.1051	1.25953	2	1316.7	2.09815	31.7757	0
A0A0A7A5K7	Core protein VP8 OS=Vaccinia virus OX=10245 GN=VACV_BRZ_SERRO2_089 PE=3 SV=1 - [A0A0A7A5K7_9POXV]	0	5.98	8	1	1	1	4.42548e+06	251	28.4146	6.26514
	A2	Sequence	# PSMs	# Proteins	# Protein Groups	Protein Group Accessions	Modifications	ΔCn	Area	q-Value	PEP	XCorr	Charge	MH+ [Da]	ΔM [ppm]	RT [min]	# Missed Cleavages
	High	ELESYSSSPLQEPIR	1	8	1	A0A0A7A5K7		0	4.42548e+06	0	0.003203	0.777372	2	1734.86	0.638162	38.6761	0
A0A2I6J1B9	Scaffold protein D13 OS=Vaccinia virus OX=10245 PE=3 SV=1 - [A0A2I6J1B9_9POXV]	0	26.25	1	1	1	7		259	28.5722	4.70361
	A2	Sequence	# PSMs	# Proteins	# Protein Groups	Protein Group Accessions	Modifications	ΔCn	Area	q-Value	PEP	XCorr	Charge	MH+ [Da]	ΔM [ppm]	RT [min]	# Missed Cleavages
	High	DQYIPALNHLGLSLELPEVNGmARFGYVPcVGYKcINHVSISScNGVIWEIEGEELYNncFNNTIALK	7	1	1	A0A2I6J1B9	M22(Oxidation); C30(Carbamidomethyl); C35(Carbamidomethyl); C44(Carbamidomethyl); N59(Deamidated); C60(Carbamidomethyl)	0	0	0	0.01987	0.416445	6	7816.87	17.2211	51.9267	2
A0A2I6J179	Cap-specific mRNA (nucleoside-2'-O-)-methyltransferase OS=Vaccinia virus OX=10245 PE=4 SV=1 - [A0A2I6J179_9POXV]	0	2.48	14	1	1	1	3.8789e+06	323	37.4395	9.49561
	A2	Sequence	# PSMs	# Proteins	# Protein Groups	Protein Group Accessions	Modifications	ΔCn	Area	q-Value	PEP	XCorr	Charge	MH+ [Da]	ΔM [ppm]	RT [min]	# Missed Cleavages
	High	IILISDVR	1	14	1	A0A2I6J179		0	3.8789e+06	0.003	0.08674	0.833043	2	928.583	0.643148	41.7557	0
A0A160NBQ6	Virion core protein OS=Vaccinia virus OX=10245 PE=3 SV=1 - [A0A160NBQ6_9POXV]	0	13.08	1	2	2	4	6.09169e+06	237	28.0151	6.53662
	A2	Sequence	# PSMs	# Proteins	# Protein Groups	Protein Group Accessions	Modifications	ΔCn	Area	q-Value	PEP	XCorr	Charge	MH+ [Da]	ΔM [ppm]	RT [min]	# Missed Cleavages
	High	YKDTEELNLTR	1	20	1	A0A160NBQ6		0	5.448e+06	0	0.01699	1.01075	2	1381.7	2.75115	29.9879	1
	High	VDnNDNEVFILLGNHNDFIR	3	1	1	A0A160NBQ6	N3(Deamidated)	0	6.73539e+06	0.005	0.142	1.19069	3	2359.14	2.7015	51.4574	0
A0A2I6J1K2	Toll/IL1-receptor OS=Vaccinia virus OX=10245 PE=4 SV=1 - [A0A2I6J1K2_9POXV]	0	20.34	1	1	1	1	6.06456e+06	59	6.8082	4.29736
	A2	Sequence	# PSMs	# Proteins	# Protein Groups	Protein Group Accessions	Modifications	ΔCn	Area	q-Value	PEP	XCorr	Charge	MH+ [Da]	ΔM [ppm]	RT [min]	# Missed Cleavages
	High	ISDSIPISELSR	1	1	1	A0A2I6J1K2		0	6.06456e+06	0.005	0.1431	0.56689	2	1316.71	2.45203	52.4318	0
A0A2I6J1D5	Major core protein 4a precursor OS=Vaccinia virus OX=10245 PE=3 SV=1 - [A0A2I6J1D5_9POXV]	0	14.59	1	1	2	2		185	21.1373	8.30908
	A2	Sequence	# PSMs	# Proteins	# Protein Groups	Protein Group Accessions	Modifications	ΔCn	Area	q-Value	PEP	XCorr	Charge	MH+ [Da]	ΔM [ppm]	RT [min]	# Missed Cleavages
	High	AMLYIIR	1	33	3	M9WFT1;A0A0A1CQN8;A0A2I6J1D5		0	0	0.003	0.06448	0.224051	2	879.511	-1.22497	43.1363	0
	High	ILSMInYYNEmSRGYLEHmK	1	1	1	A0A2I6J1D5	N6(Deamidated); M11(Oxidation); M19(Oxidation)	0	0	0.005	0.1291	0.751227	3	2525.17	9.31277	31.1797	1
A0A4P8D6A9	Putative D2L OS=Vaccinia virus OX=10245 GN=44.1rMVA_095 PE=3 SV=1 - [A0A4P8D6A9_9POXV]	0	14.74	5	1	1	1	2.31553e+06	95	11.04	8.39697
	A2	Sequence	# PSMs	# Proteins	# Protein Groups	Protein Group Accessions	Modifications	ΔCn	Area	q-Value	PEP	XCorr	Charge	MH+ [Da]	ΔM [ppm]	RT [min]	# Missed Cleavages
	High	LLFLEDVEPLLPDK	1	5	1	A0A4P8D6A9		0	2.31553e+06	0	0.004018	0.935535	2	1640.92	1.83363	52.8341	0

## Sheet: Band 2
Accession	Description	Score	Coverage	# Proteins	# Unique Peptides	# Peptides	# PSMs	Area	# AAs	MW [kDa]	calc. pI
A0A0A7A5X9	Virion core protein OS=Vaccinia virus OX=10245 GN=VACV_BRZ_SERRO2_106 PE=3 SV=1 - [A0A0A7A5X9_9POXV]	102.113	68.35	4	5	14	84	2.37455e+09	237	27.9992	7.21045
	A2	Sequence	# PSMs	# Proteins	# Protein Groups	Protein Group Accessions	Modifications	ΔCn	Area	q-Value	PEP	XCorr	Charge	MH+ [Da]	ΔM [ppm]	RT [min]	# Missed Cleavages
	High	VDNDDNEVFILLGNHNDFIR	3	19	2	A0A0A7A5X9;M9WCT3		0	2.61711e+08	0	1.22357e-27	6.25494	3	2359.14	1.84603	51.3066	0
	High	YGSLcVELnGSSFQHGGR	4	5	1	A0A0A7A5X9	C5(Carbamidomethyl); N9(Deamidated)	0	3.34699e+08	0	1.113e-20	5.62761	3	1968.89	1.77446	38.8139	0
	High	YGSLcVELNGSSFQHGGR	2	5	1	A0A0A7A5X9	C5(Carbamidomethyl)	0	1.93039e+08	0	7.038e-15	4.23265	3	1967.91	1.9651	38.1623	0
	High	QmVNDMIFNQDSFLK	5	14	1	A0A0A7A5X9	M2(Oxidation)	0	2.75761e+08	0	1.11e-09	3.3963	2	1845.85	2.07476	47.4547	0
	High	qmVNDmIFNQDSFLK	5	14	1	A0A0A7A5X9	Q1(Deamidated); M2(Oxidation); M6(Oxidation)	0	8.24681e+07	0	4.054e-10	3.27564	2	1862.84	7.92705	45.0435	0
	High	YKDTEELNLTR	11	20	2	A0A0A7A5X9;M9WCT3		0	2.14209e+09	0	2.314e-06	3.18784	2	1381.7	1.51428	29.6546	1
	High	QmVNDmIFNQDSFLK	8	14	1	A0A0A7A5X9	M2(Oxidation); M6(Oxidation)	0.0132	3.08354e+09	0	0.0002064	2.99284	2	1861.85	1.77214	45.0687	0
	High	AFVFAWFnGVSENEK	1	21	2	A0A0A7A5X9;M9WCT3	N8(Deamidated)	0	9.22214e+07	0	4.314e-07	2.94444	2	1745.82	2.59677	52.5871	0
	High	YIEVEEFIDAGR	4	21	2	A0A0A7A5X9;M9WCT3		0	2.65121e+08	0	9.684e-11	2.75341	2	1440.7	2.03894	47.8535	0
	High	AFVFAWFNGVSENEK	1	21	2	A0A0A7A5X9;M9WCT3		0	2.29574e+07	0	8.688e-08	2.70981	2	1744.84	1.76284	52.4691	0
	High	DTEELNLTR	2	20	2	A0A0A7A5X9;M9WCT3		0	167780771	0	4.735e-07	2.70481	2	1090.54	1.55049	32.2107	0
	High	QMVNDMIFNQDSFLK	2	14	1	A0A0A7A5X9		0	2.58485e+08	0	9.979e-08	2.54869	2	1829.86	2.04911	49.8764	0
	High	YLLEHLIR	25	20	2	A0A0A7A5X9;M9WCT3		0	1898019108	0	1.418e-06	2.37948	2	1056.62	1.01271	42.02	0
	High	QMVnDmIFNQDSFLK	2	14	1	A0A0A7A5X9	N4(Deamidated); M6(Oxidation)	0	0	0	1.307e-05	2.05596	2	1846.85	5.57286	46.7757	0
	High	EHVFFSEYIVTPDK	2	4	1	A0A0A7A5X9		0	5.47774e+07	0	3.087e-05	1.41245	3	1710.84	1.54293	44.0099	0
	High	VLDTYKK	2	21	2	A0A0A7A5X9;M9WCT3		0	8.14001e+08	0	0.002336	1.14591	2	866.498	-0.216805	22.7166	1
	High	LVFVQVPPSLGNDSYLTnPLLSPYYR	2	1	1	A0A0A7A5X9	N18(Deamidated)	0	7.40139e+06	0.002	0.05424	0.688259	3	2953.54	1.70294	52.8971	0
	High	IcYNR	1	21	2	A0A0A7A5X9;M9WCT3	C2(Carbamidomethyl)	0	0	0.002	0.04381	0.368793	2	725.341	1.45405	23.4769	0
	High	VSKHITIVR	1	21	2	A0A0A7A5X9;M9WCT3		0	1.55963e+06	0.004	0.0707	0.99913	3	1052.66	1.07653	24.2211	1
	High	LKEHVFFSEYIVTPDK	1	4	1	A0A0A7A5X9		0	3.1335e+06	0.004	0.09291	0.975649	3	1952.02	1.62147	42.3477	1
M9WLD3	Tyr/Ser protein phosphatase OS=Vaccinia virus OX=10245 GN=VACV_TT12_122 PE=4 SV=1 - [M9WLD3_9POXV]	95.7311	43.83	17	16	16	107	3.2801e+09	324	37.4443	6.3667
	A2	Sequence	# PSMs	# Proteins	# Protein Groups	Protein Group Accessions	Modifications	ΔCn	Area	q-Value	PEP	XCorr	Charge	MH+ [Da]	ΔM [ppm]	RT [min]	# Missed Cleavages
	High	VTTALNIVDEIIK	13	14	1	M9WLD3		0	4377324143	0	7.587e-08	3.73634	2	1428.83	1.85633	52.5792	0
	High	FENmKPNFWSR	18	15	1	M9WLD3	M4(Oxidation)	0	3.04805e+09	0	5.622e-08	3.38505	3	1471.68	1.37494	34.227	0
	High	SGGLSSGFYFEIAR	1	15	1	M9WLD3		0	6.6499e+07	0	3.252e-10	2.84096	2	1490.73	2.03595	48.0154	0
	High	FENMKPNFWSR	3	15	1	M9WLD3		0	6.70744e+08	0	8.246e-08	2.82575	3	1455.69	1.20922	38.5355	0
	High	KIDILQMR	7	16	1	M9WLD3		0	6.69805e+08	0	1.046e-09	2.77489	2	1016.59	1.29956	37.4439	1
	High	HLALWDSNFFTELENK	1	15	1	M9WLD3		0	2.78601e+06	0	2.324e-11	2.5973	3	1963.96	2.17435	52.2518	0
	High	FEnmKPNFWSR	3	15	1	M9WLD3	N3(Deamidated); M4(Oxidation)	0	1.14425e+08	0	6.351e-06	2.54197	3	1472.66	0.747441	35.2675	0
	High	KIDILQmR	4	16	1	M9WLD3	M7(Oxidation)	0	5.67986e+08	0	1.356e-06	2.28636	2	1032.59	1.29791	31.6735	1
	High	IDILQMR	2	16	1	M9WLD3		0	412821464	0	2.818e-06	2.27238	2	888.498	1.14265	42.1512	0
	High	TELVmDK	3	16	1	M9WLD3	M5(Oxidation)	0	2.50502e+08	0	0.001104	1.97574	2	851.419	1.15757	23.8724	0
	High	DYAFIQWTGGNIR	1	16	1	M9WLD3		0	3.45629e+06	0	0.003502	1.91503	2	1540.76	1.71624	48.6507	0
	High	VKTELVmDK	1	15	1	M9WLD3	M7(Oxidation)	0	5.48406e+07	0	0.01508	1.84088	2	1078.58	1.82021	23.6906	1
	High	YVEHDPR	13	16	1	M9WLD3		0	4.95556e+08	0	0.01056	1.80517	2	915.434	1.73467	19.7768	0
	High	QILDNAAK	10	17	1	M9WLD3		0	2414938972	0	0.003423	1.78449	2	872.484	0.81407	25.7593	0
	High	IDILQmR	3	16	1	M9WLD3	M6(Oxidation)	0	2.86725e+08	0	0.00856	1.70407	2	904.493	1.21102	35.5038	0
	High	TELVMDK	5	16	1	M9WLD3		0	1.41762e+08	0	5.518e-06	1.69596	2	835.424	1.01077	28.4127	0
	High	NDDKYTHFFSGFcNTmcTEETKR	3	15	1	M9WLD3	C13(Carbamidomethyl); M16(Oxidation); C17(Carbamidomethyl)	0	464130401	0	3.708e-06	1.64637	4	2904.21	1.5121	37.4096	2
	High	nDDKYTHFFSGFcNTmcTEETKR	1	15	1	M9WLD3	N1(Deamidated); C13(Carbamidomethyl); M16(Oxidation); C17(Carbamidomethyl)	0	3.68812e+07	0	0.0001526	1.55366	4	2905.19	1.9713	39.1511	2
	High	FEnMKPNFWSR	3	15	1	M9WLD3	N3(Deamidated)	0	1.0458e+07	0	0.0003136	1.48105	3	1456.67	1.32915	39.5665	0
	High	VTTALnIVDEIIK	1	14	1	M9WLD3	N6(Deamidated)	0	4.37785e+06	0	7.333e-07	1.41512	2	1429.82	1.59389	52.9366	0
	High	QILDnAAK	2	17	1	M9WLD3	N5(Deamidated)	0	5.15929e+07	0	0.0005567	1.40799	2	873.468	0.874774	26.9491	0
	High	IGTAAAK	4	9	1	M9WLD3		0	266323	0	0.0006907	1.29711	2	631.378	0.928107	16.4963	0
	High	LVAEYR	2	5	1	M9WLD3		0	0	0	0.001675	0.909044	2	750.415	1.11872	27.9861	0
	High	VKTELVMDK	1	15	1	M9WLD3		0	2.04105e+07	0.002	0.06255	0.873094	2	1062.59	0.968054	27.4711	1
	High	YTHFFSGFcNTmcTEETKR	1	15	1	M9WLD3	C9(Carbamidomethyl); M12(Oxidation); C13(Carbamidomethyl)	0	2.32516e+07	0.002	0.03086	0.741313	3	2432.01	0.818674	35.2081	1
	High	EIITGNK	1	15	1	M9WLD3		0	0	0.004	0.08177	1.0179	2	774.437	1.29226	26.4334	0
M9WCT3	Virion core protein OS=Vaccinia virus OX=10245 GN=VACV_TT10_132 PE=3 SV=1 - [M9WCT3_9POXV]	90.9345	62.45	6	1	12	93	2.37455e+09	237	27.9551	6.53662
	A2	Sequence	# PSMs	# Proteins	# Protein Groups	Protein Group Accessions	Modifications	ΔCn	Area	q-Value	PEP	XCorr	Charge	MH+ [Da]	ΔM [ppm]	RT [min]	# Missed Cleavages
	High	VDNDDNEVFILLGNHNDFIR	3	19	2	A0A0A7A5X9;M9WCT3		0	2.61711e+08	0	1.22357e-27	6.25494	3	2359.14	1.84603	51.3066	0
	High	WcSTSNHISEDIPEDIHTDK	3	5	1	M9WCT3	C2(Carbamidomethyl)	0	4.61825e+08	0	6.068e-13	4.11255	3	2384.05	1.91102	33.9523	0
	High	QmVNnMIFNQDSFLK	12	6	1	M9WCT3	M2(Oxidation); N5(Deamidated)	0	2.75761e+08	0	1.11e-09	3.3963	2	1845.85	2.07692	47.4547	0
	High	WcSTSnHISEDIPEDIHTDK	2	5	1	M9WCT3	C2(Carbamidomethyl); N6(Deamidated)	0	0	0	4.717e-07	3.32586	3	2385.06	10.5057	33.9757	0
	High	YKDTEELNLTR	11	20	2	A0A0A7A5X9;M9WCT3		0	2.14209e+09	0	2.314e-06	3.18784	2	1381.7	1.51428	29.6546	1
	High	qmVNNmIFNQDSFLK	17	6	1	M9WCT3	Q1(Deamidated); M2(Oxidation); M6(Oxidation)	0	3.08354e+09	0	0.0001319	3.02753	2	1861.85	1.77429	45.0687	0
	High	AFVFAWFnGVSENEK	1	21	2	A0A0A7A5X9;M9WCT3	N8(Deamidated)	0	9.22214e+07	0	4.314e-07	2.94444	2	1745.82	2.59677	52.5871	0
	High	QmVnnmIFNQDSFLK	2	6	1	M9WCT3	M2(Oxidation); N4(Deamidated); N5(Deamidated); M6(Oxidation)	0	8.24681e+07	0	4.423e-08	2.89572	2	1862.84	3.40771	45.3312	0
	High	YIEVEEFIDAGR	4	21	2	A0A0A7A5X9;M9WCT3		0	2.65121e+08	0	9.684e-11	2.75341	2	1440.7	2.03894	47.8535	0
	High	AFVFAWFNGVSENEK	1	21	2	A0A0A7A5X9;M9WCT3		0	2.29574e+07	0	8.688e-08	2.70981	2	1744.84	1.76284	52.4691	0
	High	DTEELNLTR	2	20	2	A0A0A7A5X9;M9WCT3		0	167780771	0	4.735e-07	2.70481	2	1090.54	1.55049	32.2107	0
	High	QMVNnMIFNQDSFLK	3	6	1	M9WCT3	N5(Deamidated)	0	2.58485e+08	0	9.981e-08	2.54869	2	1829.86	2.05129	49.8764	0
	High	YLLEHLIR	25	20	2	A0A0A7A5X9;M9WCT3		0	1898019108	0	1.418e-06	2.37948	2	1056.62	1.01271	42.02	0
	High	QMVnnmIFNQDSFLK	2	6	1	M9WCT3	N4(Deamidated); N5(Deamidated); M6(Oxidation)	0	0	0	1.307e-05	2.05596	2	1846.85	5.57503	46.7757	0
	High	VLDTYKK	2	21	2	A0A0A7A5X9;M9WCT3		0	8.14001e+08	0	0.002336	1.14591	2	866.498	-0.216805	22.7166	1
	High	LVFVQVPPSLGDDSYLTNPLLSPYYR	1	10	1	M9WCT3		0	7.40139e+06	0.002	0.05423	0.688259	3	2953.54	1.70159	52.8971	0
	High	IcYNR	1	21	2	A0A0A7A5X9;M9WCT3	C2(Carbamidomethyl)	0	0	0.002	0.04381	0.368793	2	725.341	1.45405	23.4769	0
	High	VSKHITIVR	1	21	2	A0A0A7A5X9;M9WCT3		0	1.55963e+06	0.004	0.0707	0.99913	3	1052.66	1.07653	24.2211	1
M9WFT1	Major core protein 4a precursor OS=Vaccinia virus OX=10245 GN=VACV_TT11_163 PE=3 SV=1 - [M9WFT1_9POXV]	64.6356	31.5	33	25	25	61	9.79123e+08	892	102.339	6.40479
	A2	Sequence	# PSMs	# Proteins	# Protein Groups	Protein Group Accessions	Modifications	ΔCn	Area	q-Value	PEP	XCorr	Charge	MH+ [Da]	ΔM [ppm]	RT [min]	# Missed Cleavages
	High	FDDAYNIADAAR	6	25	1	M9WFT1		0	1.36791e+09	0	2.629e-11	3.88605	2	1341.61	1.96439	36.9635	0
	High	LVEFFPDIPVNNNIVLHTR	1	20	1	M9WFT1		0	3.47055e+07	0	4.511e-09	3.8048	3	2237.21	1.9037	51.8546	0
	High	FIGGYIKPDGSDSmDVLAEK	2	32	1	M9WFT1	M14(Oxidation)	0	1.87167e+08	0	2.245e-09	2.93739	3	2158.04	1.98505	39.0303	0
	High	QDFDNLIGVR	7	32	1	M9WFT1		0	7.88999e+08	0	2.123e-09	2.87933	2	1176.6	1.70788	42.5904	0
	High	SmFWDGMDYEEYK	1	32	1	M9WFT1	M2(Oxidation)	0	4.01037e+07	0	1.779e-08	2.75508	2	1716.66	1.90885	43.5446	0
	High	TVTNLISETLK	3	32	1	M9WFT1		0	7.8046e+08	0	9.868e-07	2.71195	2	1218.7	1.4828	43.9066	0
	High	QYITIQDRPR	3	20	1	M9WFT1		0	2.21274e+08	0	1.391e-08	2.66034	3	1289.7	0.858283	29.5075	0
	High	YQSLIPR	5	33	1	M9WFT1		0	3.47768e+08	0	5.202e-06	2.28208	2	876.494	0.650351	34.5981	0
	High	VDIYYnGNK	1	33	1	M9WFT1	N6(Deamidated)	0	5.35527e+07	0	2.796e-06	2.23896	2	1086.51	1.51965	30.5357	0
	High	QDELQAAISK	2	33	1	M9WFT1		0	9.32647e+07	0	0.0003685	2.20227	2	1102.58	1.63244	31.8015	0
	High	qDFDNLIGVR	3	32	1	M9WFT1	Q1(Deamidated)	0	1.15515e+07	0	1.928e-07	2.10658	2	1177.59	1.07837	43.8235	0
	High	SmFWDGmDYEEYK	2	32	1	M9WFT1	M2(Oxidation); M7(Oxidation)	0	1.1771e+08	0	1.457e-07	2.07909	2	1732.65	2.00792	39.206	0
	High	LGINYLIDTTSR	3	33	1	M9WFT1		0	1.80676e+08	0	0.0001112	2.02914	2	1365.74	1.64618	45.9687	0
	High	SSImHIGLSETGFMR	1	6	1	M9WFT1	M4(Oxidation)	0	1.07075e+07	0	3.337e-05	1.8856	3	1681.81	1.53541	39.8981	0
	High	VFTDISmSLYK	1	32	1	M9WFT1	M7(Oxidation)	0	1.95175e+07	0	7.166e-07	1.85464	2	1319.66	1.55939	40.9812	0
	High	SIVTLDQLEDSEYLFR	1	32	1	M9WFT1		0	6.69866e+06	0	1.01e-09	1.81437	2	1927.97	1.30264	52.2688	0
	High	VDIYYNGNK	1	33	1	M9WFT1		0	6.38317e+07	0	1.262e-06	1.6415	2	1085.53	1.30277	29.9819	0
	High	AmLYIIR	1	33	1	M9WFT1	M2(Oxidation)	0	6.39438e+06	0	0.01169	1.62595	2	895.508	0.794776	38.5458	0
	High	EVVMAYVGIK	1	32	1	M9WFT1		0	2.81811e+06	0	0.01145	1.6116	2	1108.61	1.38812	41.8473	0
	High	NLVTSIYTIER	2	19	1	M9WFT1		0	3.69292e+07	0	5.182e-06	1.58721	2	1308.72	0.867448	45.0558	0
	High	EVVmAYVGIK	1	32	1	M9WFT1	M4(Oxidation)	0	1.83701e+07	0	0.0003285	1.49001	2	1124.6	1.22252	36.0376	0
	High	QYIVTTLmK	1	31	1	M9WFT1	M8(Oxidation)	0	0	0	0.0001642	1.34749	2	1112.6	0.924537	35.3373	0
	High	IVnGVLSR	1	33	1	M9WFT1	N3(Deamidated)	0	1.24294e+08	0	2.857e-05	1.15018	2	858.505	0.845908	30.7598	0
	High	TVTnLISETLK	2	32	1	M9WFT1	N4(Deamidated)	0	4.75622e+06	0	0.0004598	1.06979	2	1219.68	1.27552	42.2997	0
	High	LTDTEYR	1	32	1	M9WFT1		0	3.76377e+07	0	0.0001998	0.9999	2	897.432	1.35986	23.7481	0
	High	LGDKGSPYYIR	1	32	1	M9WFT1		0	529283	0	0.000152	0.986999	3	1268.66	-0.197604	30.3705	1
	High	SYSLIRPK	1	32	1	M9WFT1		0	9.11697e+06	0	0.0003064	0.973879	2	963.563	0.592011	28.8351	0
	High	SImGSnNISIISIRPK	2	13	1	M9WFT1	M3(Oxidation); N6(Deamidated)	0	6.35552e+06	0	0.004607	0.792349	3	1746.94	0.906324	40.2109	0
	High	IVNGVLSR	1	33	1	M9WFT1		0	9.11236e+07	0.002	0.03043	1.47084	2	857.521	0.641759	30.1708	0
	High	IDDAQITTDDLVK	1	32	1	M9WFT1		0	3.30839e+07	0.002	0.04487	1.26762	2	1446.74	1.97252	37.6349	0
	High	SIMGSNNISIISIRPK	1	13	1	M9WFT1		0	1.00856e+07	0.002	0.01862	0.790795	3	1729.97	1.71982	42.9043	0
	High	DYQSYR	1	33	1	M9WFT1		0	1.47757e+06	0.002	0.02487	0.535219	2	831.363	-0.385791	23.1884	0
A0A0A1CST0	Cell surface-binding protein OS=Vaccinia virus OX=10245 GN=VAC_TKT3_103 PE=4 SV=1 - [A0A0A1CST0_9POXV]	53.1162	35.53	16	11	11	39	4.76028e+08	304	35.3501	8.77783
	A2	Sequence	# PSMs	# Proteins	# Protein Groups	Protein Group Accessions	Modifications	ΔCn	Area	q-Value	PEP	XCorr	Charge	MH+ [Da]	ΔM [ppm]	RT [min]	# Missed Cleavages
	High	TLLSSSNHDGKPHYITENYR	6	16	1	A0A0A1CST0		0	3.49055e+08	0	1.893e-20	4.87081	4	2332.13	1.27049	29.9724	0
	High	LNDDTQVYYSGEIIR	2	15	1	A0A0A1CST0		0	3.17815e+08	0	7.438e-20	4.81142	2	1785.87	2.31435	39.8725	0
	High	TLLSSSnHDGKPHYITENYR	3	16	1	A0A0A1CST0	N7(Deamidated)	0	5.50088e+07	0	4.062e-14	4.35103	4	2333.12	1.31919	31.1327	0
	High	LKPLDIHYnESKPTTIQNTGK	2	24	1	A0A0A1CST0	N9(Deamidated)	0	1.5651e+07	0	6.561e-17	4.17435	4	2398.27	2.14859	32.6491	0
	High	LKPLDIHYNESKPTTIQNTGK	2	24	1	A0A0A1CST0		0	4.43849e+08	0	5.364e-10	3.69559	4	2397.28	1.6942	31.7971	0
	High	IVNQLDSIR	8	24	1	A0A0A1CST0		0	6.35178e+08	0	4.249e-06	2.77838	2	1057.6	1.09927	33.8382	0
	High	YSGEINLVHWNKK	1	25	1	A0A0A1CST0		0	3.39245e+07	0	1.115e-07	2.35544	3	1587.83	1.11643	34.8117	1
	High	YSGEINLVHWNK	1	25	1	A0A0A1CST0		0	1.5076e+08	0	7.76e-08	2.1684	2	1459.74	1.64125	38.6882	0
	High	YSSYEEAK	4	25	1	A0A0A1CST0		0	8.24145e+07	0	4.745e-05	1.95083	2	976.427	1.4977	22.4359	0
	High	IVnQLDSIR	3	24	1	A0A0A1CST0	N3(Deamidated)	0	6.57129e+06	0	0.002394	1.66515	2	1058.59	1.20675	35.5082	0
	High	EDDYGSNHLIDVYK	1	24	1	A0A0A1CST0		0	6.31343e+07	0	0.001858	1.40601	3	1667.76	1.09407	35.8887	0
	High	YSSYEEAKK	1	25	1	A0A0A1CST0		0	0	0	7.696e-07	1.28014	2	1104.52	2.54034	20.1449	1
	High	KYSSYEEAK	2	25	1	A0A0A1CST0		0	1.04207e+07	0	6.479e-05	1.09176	2	1104.52	1.1036	21.0959	1
	High	LnDDTQVYYSGEIIR	2	15	1	A0A0A1CST0	N2(Deamidated)	0	975455	0	0.01069	0.745	2	1786.86	4.97335	40.7718	0
	High	NVYFQK	1	25	1	A0A0A1CST0		0	8.24833e+07	0.002	0.04443	1.27954	2	798.415	0.375977	28.0628	0
A0A0R5TSA8	Major core protein 4b OS=Vaccinia virus OX=10245 GN=A3L PE=3 SV=1 - [A0A0R5TSA8_9POXV]	21.5601	19.88	16	13	13	19	6.65837e+07	644	72.5698	6.771
	A2	Sequence	# PSMs	# Proteins	# Protein Groups	Protein Group Accessions	Modifications	ΔCn	Area	q-Value	PEP	XCorr	Charge	MH+ [Da]	ΔM [ppm]	RT [min]	# Missed Cleavages
	High	mITTSDSPISINSK	2	14	1	A0A0R5TSA8	M1(Oxidation)	0	6.33273e+07	0	3.963e-13	3.29378	2	1509.75	1.0122	34.1447	0
	High	IYSPSnHHILLSTTR	1	13	1	A0A0R5TSA8	N6(Deamidated)	0	2.17359e+06	0	2.701e-08	2.95526	3	1739.91	0.712275	33.3744	0
	High	LQAAPYIVVNPmK	1	13	1	A0A0R5TSA8	M12(Oxidation)	0	6.06043e+07	0	3.362e-06	2.71255	2	1459.8	1.98005	40.2822	0
	High	SYNYmLLVNR	2	13	1	A0A0R5TSA8	M5(Oxidation)	0	2.82823e+07	0	2.931e-05	2.28805	2	1288.64	1.4825	39.1645	0
	High	SYNYMLLVNR	1	13	1	A0A0R5TSA8		0	2.56545e+07	0	3.587e-09	2.2777	2	1272.64	1.63001	43.7829	0
	High	STLNNASVSVK	1	14	1	A0A0R5TSA8		0	3.54451e+07	0	1.753e-05	2.17953	2	1119.6	1.23521	27.01	0
	High	IYSPSNHHILLSTTR	1	13	1	A0A0R5TSA8		0	7.37734e+07	0	3.788e-07	2.17009	3	1738.93	1.45391	31.4202	0
	High	LGDQFFDcGSSDIFLK	1	13	1	A0A0R5TSA8	C8(Carbamidomethyl)	0	1.87543e+07	0	2.131e-05	2.05759	2	1848.85	1.56964	50.2508	0
	High	IGDQLKELDK	1	13	1	A0A0R5TSA8		0	4.6114e+06	0	2.895e-06	1.62558	2	1158.64	1.2478	30.3661	1
	High	NmFGGEcYTGFR	2	13	1	A0A0R5TSA8	M2(Oxidation); C7(Carbamidomethyl)	0	1.96172e+07	0	1.784e-06	1.50674	2	1454.59	1.84693	35.562	0
	High	KAImNIR	1	13	1	A0A0R5TSA8	M4(Oxidation)	0	1.30822e+07	0	0.00815	1.30764	2	861.499	1.28554	21.6502	1
	High	ANmHTMIR	1	14	1	A0A0R5TSA8	M3(Oxidation)	0	3952122	0.002	0.04956	1.32595	2	989.468	2.32021	21.7897	0
	High	LQAAPYIVVNPMK	1	13	1	A0A0R5TSA8		0	7.66864e+06	0.002	0.03222	0.521396	2	1443.81	2.45378	44.7278	0
	High	ELDKIYSPSNHHILLSTTR	1	13	1	A0A0R5TSA8		0	1.98963e+07	0.004	0.08662	1.27783	4	2224.2	11.3691	35.1863	1
	High	VVFAPPNIGYGR	1	13	1	A0A0R5TSA8		0	6.26503e+07	0.004	0.08225	0.793607	2	1289.7	1.21459	43.0453	0
	High	AImNIR	1	13	1	A0A0R5TSA8	M3(Oxidation)	0	7.72262e+06	0.005	0.1087	0.422177	2	733.403	1.25945	24.3451	0
A0A0A1CT95	DNA-directed RNA polymerase 147 kDa polypeptide OS=Vaccinia virus OX=10245 GN=VAC_TKT3_088 PE=3 SV=1 - [A0A0A1CT95_9POXV]	20.1272	20.45	23	25	25	28	5.45569e+07	1286	146.711	7.44482
	A2	Sequence	# PSMs	# Proteins	# Protein Groups	Protein Group Accessions	Modifications	ΔCn	Area	q-Value	PEP	XCorr	Charge	MH+ [Da]	ΔM [ppm]	RT [min]	# Missed Cleavages
	High	LDDINVPNSLIYQK	2	19	1	A0A0A1CT95		0	8.46443e+07	0	1.58e-06	2.42123	2	1631.87	2.07484	43.8562	0
	High	LGAmDGALcK	1	19	1	A0A0A1CT95	M4(Oxidation); C9(Carbamidomethyl)	0	1.81529e+07	0	3.636e-05	2.37234	2	1051.49	1.49604	26.5409	0
	High	YVVDIIVNR	1	18	1	A0A0A1CT95		0	6.81397e+06	0	2.024e-07	2.28118	2	1090.63	0.200546	42.3805	0
	High	THIVKPEFISEIIR	1	20	1	A0A0A1CT95		0	1.49534e+07	0	8.903e-08	2.13766	3	1681.97	1.27953	43.2962	0
	High	VTYSLYDQK	2	20	1	A0A0A1CT95		0	4.99021e+07	0	0.001609	2.11534	2	1116.56	1.63561	31.963	0
	High	DIYTYLIGEK	1	20	1	A0A0A1CT95		0	2.59631e+07	0	3.796e-06	1.85458	2	1214.63	1.45425	47.9681	0
	High	NDDDIGTVK	1	19	1	A0A0A1CT95		0	2.48933e+07	0	0.003259	1.8461	2	976.459	1.19502	24.4995	0
	High	EPYSDDINLK	1	19	1	A0A0A1CT95		0	1.86375e+07	0	3.154e-06	1.75109	2	1193.57	1.86416	33.4589	0
	High	mTVELmNLK	1	20	1	A0A0A1CT95	M1(Oxidation); M6(Oxidation)	0	2.97303e+06	0	1.627e-05	1.72393	2	1110.55	0.752343	32.9696	0
	High	TEIITLVSDDISK	1	20	1	A0A0A1CT95		0	1.94888e+07	0	1.393e-07	1.62374	2	1433.77	0.803775	46.7339	0
	High	SREPYSDDINLK	1	19	1	A0A0A1CT95		0	22603887	0	0.01135	1.61621	3	1436.7	1.87794	30.6396	1
	High	SNVEGINFIIK	1	21	1	A0A0A1CT95		0	1.98373e+07	0	2.924e-05	1.531	2	1233.68	0.645717	45.5553	0
	High	LGFNEFNNLTNLSK	1	19	1	A0A0A1CT95		0	2.91242e+07	0	1.689e-05	1.49596	2	1610.82	1.7101	47.4436	0
	High	EINATDIIISHVK	1	19	1	A0A0A1CT95		0	2.6478e+07	0	0.009537	1.43798	3	1452.81	1.19557	42.4956	0
	High	QLLASNQVK	1	20	1	A0A0A1CT95		0	3.95548e+06	0	5.47e-05	1.41986	2	1000.58	1.75754	28.1155	0
	High	FmmVLPGAANK	1	21	1	A0A0A1CT95	M2(Oxidation); M3(Oxidation)	0	0	0	0.0003061	1.38753	2	1210.6	1.74192	33.0919	0
	High	ELSGHALR	1	19	1	A0A0A1CT95		0	1.65492e+07	0	0.003228	1.0636	2	882.48	0.972036	23.0738	0
	High	YNVIASSIR	2	20	1	A0A0A1CT95		0	2.55232e+07	0	0.000104	1.03945	2	1022.56	0.858662	35.3417	0
	High	AVIEYDDIK	1	19	1	A0A0A1CT95		0	7.63747e+06	0	0.002	1.01552	2	1065.55	1.03194	34.7578	0
	High	IPISDYTGYDDFNQTK	1	19	1	A0A0A1CT95		0	1.5181e+07	0	0.002398	1.00775	2	1876.86	2.03309	40.4956	0
	High	SqSTDIVcETSR	1	20	1	A0A0A1CT95	Q2(Deamidated); C8(Carbamidomethyl)	0	0	0	0.01374	0.62002	2	1383.63	15.5704	26.9643	0
	High	EWGmETFIEDEDNIR	1	21	1	A0A0A1CT95	M4(Oxidation)	0	7.90754e+06	0	0.01	0.127645	2	1899.81	-0.61521	42.7948	0
	High	EINATDIIISHVKNDDDIGTVK	1	19	1	A0A0A1CT95		0	1.36714e+07	0.002	0.0369	0.9595	3	2410.25	2.45908	43.2559	1
	High	ETAITIFEK	1	20	1	A0A0A1CT95		0	6.84039e+06	0.004	0.08019	0.496667	2	1051.57	1.28919	41.1667	0
	High	DGEIIAnDVDSNFVVAmR	1	20	1	A0A0A1CT95	N7(Deamidated); M17(Oxidation)	0	0	0.005	0.1093	0.923737	3	1981.94	10.5363	43.8422	0
L7QJE6	DNA-directed RNA polymerase OS=Vaccinia virus OX=10245 GN=A24R PE=3 SV=1 - [L7QJE6_9POXV]	13.7498	9.62	29	10	10	14	6.42235e+07	1164	133.253	8.54346
	A2	Sequence	# PSMs	# Proteins	# Protein Groups	Protein Group Accessions	Modifications	ΔCn	Area	q-Value	PEP	XCorr	Charge	MH+ [Da]	ΔM [ppm]	RT [min]	# Missed Cleavages
	High	LDDmTFSDIQK	1	25	1	L7QJE6	M4(Oxidation)	0	1.10197e+07	0	1.252e-06	3.39194	2	1328.61	2.20744	33.888	0
	High	SQLTINEFK	3	25	1	L7QJE6		0	7.50106e+07	0	1.121e-07	2.26369	2	1079.57	1.22195	36.9536	0
	High	ILYDPETDKPYASK	1	25	1	L7QJE6		0	5.0353e+07	0	2.75e-08	2.07169	3	1639.82	1.27403	32.0676	0
	High	RPPSFYKPLDK	1	26	1	L7QJE6		0	5.57804e+06	0	5.449e-05	2.00791	3	1347.74	0.820158	29.3928	0
	High	IPLLIGYGNK	1	26	1	L7QJE6		0	934687	0	1.522e-09	1.82036	2	1087.65	1.90545	45.1593	0
	High	ISLDISQLEASNISSTK	1	4	1	L7QJE6		0	6.73068e+07	0	8.882e-05	1.25772	2	1805.95	1.87765	45.7467	0
	High	GFYmISLLR	2	26	1	L7QJE6	M4(Oxidation)	0	1.96005e+07	0	0.0001334	1.24424	2	1115.59	1.32935	47.3998	0
	High	YLVPNVIGGVFINK	1	25	1	L7QJE6		0	5.15798e+06	0.002	0.02187	1.30393	2	1532.89	1.35458	52.2149	0
	High	VSLEFIR	1	25	1	L7QJE6		0	4.2569e+07	0.002	0.05142	1.00714	2	863.5	1.5683	42.2237	0
	High	GFYMISLLR	1	26	1	L7QJE6		0	841488	0.004	0.07492	0.88271	2	1099.6	1.60887	52.2044	0
	High	VFFGPIYYLR	1	26	1	L7QJE6		0	2.58489e+06	0.004	0.08743	0.805738	2	1274.69	1.27914	52.4206	0
P03295	Core protein VP8 OS=Vaccinia virus (strain Western Reserve) OX=10254 GN=VACWR091 PE=1 SV=1 - [VP8_VACCW]	11.3256	42.23	7	8	8	12	8.20424e+07	251	28.4387	6.26514
	A2	Sequence	# PSMs	# Proteins	# Protein Groups	Protein Group Accessions	Modifications	ΔCn	Area	q-Value	PEP	XCorr	Charge	MH+ [Da]	ΔM [ppm]	RT [min]	# Missed Cleavages
	High	ENMESASTEYTPIGDNK	1	7	1	P03295		0	1.02634e+07	0	4.097e-11	2.6506	2	1885.82	1.60131	32.7863	0
	High	LNDFLGLLEcVK	1	5	1	P03295	C10(Carbamidomethyl)	0	5.69468e+06	0	1.33e-10	2.35902	2	1420.75	1.7188	52.6438	0
	High	EnMESASTEYTPIGDNK	1	7	1	P03295	N2(Deamidated)	0	0	0	6.29e-07	2.16051	2	1886.81	9.87779	32.8036	0
	High	ELESYSSSPLQEPIR	1	8	1	P03295		0	9.91117e+07	0	1.076e-06	2.10215	2	1734.86	1.27143	38.7504	0
	High	ENmESASTEYTPIGDNK	1	7	1	P03295	M3(Oxidation)	0	3.77383e+07	0	9.847e-05	2.0533	2	1901.81	2.14346	29.6927	0
	High	QGSSPILcIFETR	1	8	1	P03295	C8(Carbamidomethyl)	0	2.947e+07	0	0.0002554	1.52011	2	1507.76	1.8399	50.8184	0
	High	NIPLTDIPTKD	1	8	1	P03295		0	8.7869e+07	0	2.544e-05	1.47148	2	1226.66	1.20723	39.8487	1
	High	LNAIYGFTNK	2	7	1	P03295		0	5.91465e+07	0	8.661e-06	1.39689	2	1140.61	1.35852	38.8235	0
	High	SmLSIFNIVPR	1	7	1	P03295	M2(Oxidation)	0	1.98236e+07	0	0.0004064	0.914527	2	1292.71	2.25572	51.8686	0
	High	EnmESASTEYTPIGDNK	1	7	1	P03295	N2(Deamidated); M3(Oxidation)	0	0	0	0.00366	0.802948	2	1902.81	11.8897	29.7507	0
	High	YAGINILNVYSPSTSIR	1	2	1	P03295		0	2.34135e+07	0.002	0.05016	0.491984	2	1867.99	0.897338	49.9526	0
A0A0A1CQR6	Myristylprotein OS=Vaccinia virus OX=10245 GN=VAC_TKT3_077 PE=3 SV=1 - [A0A0A1CQR6_9POXV]	10.3148	24.71	11	7	7	9	3.36881e+07	340	38.7343	7.57666
	A2	Sequence	# PSMs	# Proteins	# Protein Groups	Protein Group Accessions	Modifications	ΔCn	Area	q-Value	PEP	XCorr	Charge	MH+ [Da]	ΔM [ppm]	RT [min]	# Missed Cleavages
	High	DASVPIcESFLHHLR	1	6	1	A0A0A1CQR6	C7(Carbamidomethyl)	0	1.59642e+07	0	1.021e-07	3.07858	3	1780.88	1.40107	42.3172	0
	High	AHNTEDSKEmIDYILR	1	13	1	A0A0A1CQR6	M10(Oxidation)	0	1.24217e+07	0	2.979e-09	2.85827	3	1950.93	1.40541	34.2484	1
	High	AHnTEDSKEmIDYILR	1	13	1	A0A0A1CQR6	N3(Deamidated); M10(Oxidation)	0	0	0	6.417e-07	2.72098	3	1951.93	10.3127	34.2537	1
	High	LVNTGPGGLSALLR	1	13	1	A0A0A1CQR6		0	7.26784e+07	0	1.607e-05	1.65702	2	1367.8	2.12976	47.5884	0
	High	RDPPPGVPTDEmLLnVDKmHDVIAPAK	1	10	1	A0A0A1CQR6	M12(Oxidation); N15(Deamidated); M19(Oxidation)	0	0	0	0.001283	1.61297	4	2988.51	8.30401	37.4679	2
	High	mHDVIAPAK	1	13	1	A0A0A1CQR6	M1(Oxidation)	0	6.42164e+06	0	1.132e-05	1.23472	2	997.514	0.439442	23.3062	0
	High	QSYnGTAPNccR	1	14	1	A0A0A1CQR6	N4(Deamidated); C10(Carbamidomethyl); C11(Carbamidomethyl)	0	1.11412e+06	0	0.0007278	1.04478	2	1428.57	2.42244	22.3152	0
	High	AHNTEDSKEMIDYILR	1	13	1	A0A0A1CQR6		0	2.83714e+06	0	0.007761	0.920216	3	1934.93	1.47026	41.4377	1
	High	EMIDYILR	1	13	1	A0A0A1CQR6		0	0	0	0.0003425	0.744128	2	1052.55	1.21863	45.7909	0
A0A0A1CQS7	RNA polymerase-associated transcription-specificity factor RAP94 OS=Vaccinia virus OX=10245 GN=VAC_TKT3_092 PE=3 SV=1 - [A0A0A1CQS7_9POXV]	7.0918	9.94	16	7	7	7	7.17139e+06	795	93.5596	6.27783
	A2	Sequence	# PSMs	# Proteins	# Protein Groups	Protein Group Accessions	Modifications	ΔCn	Area	q-Value	PEP	XCorr	Charge	MH+ [Da]	ΔM [ppm]	RT [min]	# Missed Cleavages
	High	NSFSEDHNNSLSDWGK	1	13	1	A0A0A1CQS7		0	0	0	1.53e-10	3.01416	3	1836.78	1.16532	33.0617	0
	High	NTVIVSTFNK	1	12	1	A0A0A1CQS7		0	6.55543e+06	0	2.352e-09	2.43174	2	1122.62	0.881251	34.8131	0
	High	IDGLSIPIIIK	1	13	1	A0A0A1CQS7		0	2.41824e+06	0	1.342e-07	1.6459	2	1181.75	1.51772	52.2157	0
	High	IVAPTPSVEPTDASLK	1	14	1	A0A0A1CQS7		0	1.20863e+07	0	0.0005045	1.02611	2	1624.88	2.48454	37.6518	0
	High	LVIFPSHLK	1	14	1	A0A0A1CQS7		0	2.51291e+06	0	0.006465	0.542788	2	1053.65	1.25933	39.7577	0
	High	INcYNILR	1	12	1	A0A0A1CQS7	C3(Carbamidomethyl)	0	1.89559e+06	0.002	0.05773	0.444062	2	1065.55	1.32369	36.6772	0
	High	QWIDENITR	1	12	1	A0A0A1CQS7		0	2.87238e+06	0.004	0.0774	0.789567	2	1174.59	1.74061	36.5038	0
A0ERY5	VACV-DUKE-144 OS=Vaccinia virus OX=10245 GN=VACV-DUKE-144 PE=3 SV=1 - [A0ERY5_9POXV]	5.38266	29.97	13	10	10	14	4.06488e+07	377	43.3992	8.48486
	A2	Sequence	# PSMs	# Proteins	# Protein Groups	Protein Group Accessions	Modifications	ΔCn	Area	q-Value	PEP	XCorr	Charge	MH+ [Da]	ΔM [ppm]	RT [min]	# Missed Cleavages
	High	DKYMELGFNYPEYNR	1	10	1	A0ERY5		0	5.95846e+06	0	3.329e-12	3.32655	3	1938.87	1.34457	42.2188	1
	High	HATDYIASGQR	1	12	1	A0ERY5		0	3.04804e+07	0	8.491e-07	2.0561	2	1218.59	1.6175	23.661	0
	High	FAEESYTYYYETSPGEIKPK	1	9	1	A0ERY5		0	5.24571e+07	0	6.24e-05	1.40665	3	2402.11	1.45487	38.1423	0
	High	IAPGIADIR	2	12	1	A0ERY5		0	2.89541e+07	0	7.456e-05	1.38728	2	925.547	0.742814	36.0993	0
	High	QYVLIHGEPcSSFK	2	12	1	A0ERY5	C10(Carbamidomethyl)	0	2.21407e+07	0	0.01493	1.11164	3	1664.81	0.512355	35.5431	0
	High	DYLLGDSDSVAK	2	11	1	A0ERY5		0	39008941	0	0.005052	1.1075	2	1282.62	1.57519	37.2998	0
	High	KDYLLGDSDSVAK	1	11	1	A0ERY5		0	7.29225e+06	0	2.306e-05	0.914056	2	1410.72	3.2498	31.9201	1
	High	YcSEFIR	1	13	1	A0ERY5	C2(Carbamidomethyl)	0	0	0	0.003956	0.439481	2	974.44	0.307783	32.3687	0
	High	WLYYNQDVQR	1	12	1	A0ERY5		0	1.88296e+06	0.002	0.01541	1.16971	2	1384.67	0.723332	38.0162	0
	High	DKYmELGFNYPEYNR	1	10	1	A0ERY5	M4(Oxidation)	0	2.81946e+07	0.002	0.02621	0.797268	3	1954.87	1.65555	38.8996	1
	High	RKPAmSTYSDIcSK	1	12	1	A0ERY5	M5(Oxidation); C12(Carbamidomethyl)	0	5.05342e+06	0.004	0.09663	1.02568	3	1659.79	1.8524	22.8408	1
A0A0M3UMS0	Truncated cowpox A-type inclusion protein OS=Vaccinia virus OX=10245 GN=VACV_IOC_B388_173 PE=4 SV=1 - [A0A0M3UMS0_9POXV]	3.72295	8.08	28	5	5	5	1.24098e+07	718	83.5433	5.24951
	A2	Sequence	# PSMs	# Proteins	# Protein Groups	Protein Group Accessions	Modifications	ΔCn	Area	q-Value	PEP	XCorr	Charge	MH+ [Da]	ΔM [ppm]	RT [min]	# Missed Cleavages
	High	EYSEVEPDYK	1	24	1	A0A0M3UMS0		0	5.72411e+06	0	1.337e-05	1.88857	2	1258.55	1.25263	28.3728	0
	High	SDSIYQYVR	1	14	1	A0A0M3UMS0		0	7.39674e+06	0	7.547e-05	1.83437	2	1130.55	1.59637	36.3288	0
	High	HLPKPITNTGIEEPHATGGDEDQPIK	1	20	1	A0A0M3UMS0		0	1.16307e+07	0	0.004093	1.39372	4	2794.4	0.886647	32.036	0
	High	VLLLTPEVASLR	1	27	1	A0A0M3UMS0		0	1.82021e+07	0	0.0002834	1.23584	2	1310.81	1.64996	49.4293	0
	High	VLLLTPEVASLRK	1	27	1	A0A0M3UMS0		0	1518586	0	0.001139	0.78569	3	1438.9	1.32455	43.8712	1
A0A2I2MDE8	Core protein A15 OS=Vaccinia virus (strain Western Reserve) OX=10254 GN=A15L PE=3 SV=1 - [A0A2I2MDE8_VACCW]	2.90289	14.89	1	1	1	1	1.09778e+07	94	10.9437	7.25439
	A2	Sequence	# PSMs	# Proteins	# Protein Groups	Protein Group Accessions	Modifications	ΔCn	Area	q-Value	PEP	XCorr	Charge	MH+ [Da]	ΔM [ppm]	RT [min]	# Missed Cleavages
	High	SILLVNPSSIDLLK	1	1	1	A0A2I2MDE8		0	1.09778e+07	0	1.219e-08	2.90289	2	1511.91	1.82603	52.3687	0
A0A2I6TDW4	Early transcription factor 82 kDa subunit OS=Vaccinia virus OX=10245 GN=44.1rMVA_114 PE=3 SV=1 - [A0A2I6TDW4_9POXV]	2.18158	8.87	12	6	6	7	9.0072e+06	710	82.2783	7.06396
	A2	Sequence	# PSMs	# Proteins	# Protein Groups	Protein Group Accessions	Modifications	ΔCn	Area	q-Value	PEP	XCorr	Charge	MH+ [Da]	ΔM [ppm]	RT [min]	# Missed Cleavages
	High	VQDLDINYK	1	11	1	A0A2I6TDW4		0	8.95682e+06	0	1.936e-07	2.18158	2	1107.57	1.26792	33.5163	0
	High	LFNEDLSSK	2	11	1	A0A2I6TDW4		0	1.30733e+07	0	1.767e-06	1.38735	2	1052.53	1.52216	33.2765	0
	High	VHLATPINSR	1	10	1	A0A2I6TDW4		0	1.70533e+06	0	0.0006733	1.271	2	1107.63	0.256011	29.0601	0
	High	IKGDITYK	1	11	1	A0A2I6TDW4		0	1.62824e+06	0	0.001284	1.25496	2	937.536	1.09032	24.081	1
	High	ALYLTPYDYIDEK	1	11	1	A0A2I6TDW4		0	4.99144e+06	0.002	0.04875	0.668103	2	1603.79	1.78727	47.5195	0
	High	ESSDKIDFFPPNYK	1	9	1	A0A2I6TDW4		0	2.42415e+06	0.002	0.06482	0.491449	3	1686.8	1.20488	40.6835	1
A0A0A1CSQ6	Metalloendopeptidase OS=Vaccinia virus OX=10245 GN=VAC_TKT3_068 PE=3 SV=1 - [A0A0A1CSQ6_9POXV]	2.0934	9.48	13	4	4	4	3.1835e+06	591	68.0046	7.41553
	A2	Sequence	# PSMs	# Proteins	# Protein Groups	Protein Group Accessions	Modifications	ΔCn	Area	q-Value	PEP	XCorr	Charge	MH+ [Da]	ΔM [ppm]	RT [min]	# Missed Cleavages
	High	DIIVIYPNFSK	1	12	1	A0A0A1CSQ6		0	3.16355e+06	0	2.261e-05	2.0934	2	1308.72	1.51908	48.6067	0
	High	SINSATESDAIR	1	11	1	A0A0A1CSQ6		0	2.38979e+06	0	0.0001543	1.34858	2	1263.62	1.16717	27.0699	0
	High	ELENEYYFR	1	13	1	A0A0A1CSQ6		0	3.99715e+06	0	0.00182	1.07191	2	1262.57	1.02541	37.3067	0
	High	QTFGSLPAcPEIIPSSIPVSTNGK	1	12	1	A0A0A1CSQ6	C9(Carbamidomethyl)	0	1.03638e+06	0.002	0.04386	0.744667	3	2500.28	3.07079	49.2849	0
A0A7D3QP75	DNA-directed RNA polymerase OS=Vaccinia virus OX=10245 GN=IKMOJFFE_00084 PE=3 SV=1 - [A0A7D3QP75_9POXV]	2.09338	16.28	3	2	2	2	3.81994e+06	129	14.7208	6.1001
	A2	Sequence	# PSMs	# Proteins	# Protein Groups	Protein Group Accessions	Modifications	ΔCn	Area	q-Value	PEP	XCorr	Charge	MH+ [Da]	ΔM [ppm]	RT [min]	# Missed Cleavages
	High	NNmVTGVEIADR	1	3	1	A0A7D3QP75	M3(Oxidation)	0	5.62502e+06	0	6.254e-10	2.09338	2	1334.64	1.77091	30.8031	0
	High	mLETEIVVK	1	3	1	A0A7D3QP75	M1(Oxidation)	0	2.01486e+06	0.002	0.01831	0.890433	2	1077.59	2.17171	35.2872	0
H2DZ35	Virion protein OS=Vaccinia virus OX=10245 GN=VAC_DPP21_104 PE=4 SV=1 - [H2DZ35_9POXV]	1.80645	14.38	10	2	2	2	1.4767e+07	153	17.8912	5.63037
	A2	Sequence	# PSMs	# Proteins	# Protein Groups	Protein Group Accessions	Modifications	ΔCn	Area	q-Value	PEP	XCorr	Charge	MH+ [Da]	ΔM [ppm]	RT [min]	# Missed Cleavages
	High	FTDSQDFKK	1	7	1	H2DZ35		0	7.4225e+06	0	4.82e-06	1.80645	2	1115.54	1.51357	23.7542	1
	High	ESSLATTAIDPIR	1	6	1	H2DZ35		0	2.21115e+07	0	0.0002923	0.882837	2	1373.73	1.56097	39.9179	0
A0A0A7A5C4	Protein E6 OS=Vaccinia virus OX=10245 GN=VACV_BRZ_SERRO2_060 PE=3 SV=1 - [A0A0A7A5C4_9POXV]	1.76972	9.7	12	5	5	5	5.21579e+06	567	66.6818	6.56592
	A2	Sequence	# PSMs	# Proteins	# Protein Groups	Protein Group Accessions	Modifications	ΔCn	Area	q-Value	PEP	XCorr	Charge	MH+ [Da]	ΔM [ppm]	RT [min]	# Missed Cleavages
	High	VVVQIDPEYFDNER	1	11	1	A0A0A7A5C4		0	7.30098e+06	0	5.801e-08	1.76972	2	1722.84	1.70649	44.4045	0
	High	LVYIFEPEKDIR	1	15	1	A0A0A7A5C4		0	3.93067e+06	0	5.393e-05	1.15753	3	1521.83	1.71774	43.0133	1
	High	IVHSNLTETFR	1	14	1	A0A0A7A5C4		0	2.30099e+06	0	0.006743	1.06626	2	1316.7	1.82002	31.5162	0
	High	ILSYIYSEIK	1	15	1	A0A0A7A5C4		0	3.0556e+06	0.002	0.0337	0.828422	2	1228.68	2.01089	43.8899	0
	High	TFNEDLFR	1	14	1	A0A0A7A5C4		0	4.41572e+06	0.004	0.07817	0.595199	2	1041.5	0.718886	40.5642	0
A0A0A7A5M3	Nucleoside triphosphatase I OS=Vaccinia virus OX=10245 GN=VACV_BRZ_SERRO2_114 PE=3 SV=1 - [A0A0A7A5M3_9POXV]	1.75048	6.81	14	3	4	4	6.55937e+06	631	72.3373	8.646
	A2	Sequence	# PSMs	# Proteins	# Protein Groups	Protein Group Accessions	Modifications	ΔCn	Area	q-Value	PEP	XCorr	Charge	MH+ [Da]	ΔM [ppm]	RT [min]	# Missed Cleavages
	High	TTNmPVEmmGTDVVR	1	5	1	A0A0A7A5M3	M4(Oxidation); M8(Oxidation); M9(Oxidation)	0	4.81264e+06	0	0.0003638	1.75048	2	1728.76	1.59695	27.2714	0
	High	LVDEKELVSK	1	12	1	A0A0A7A5M3		0	7.14286e+06	0	0.003038	1.4292	2	1159.66	1.12915	28.4656	1
	High	VFGISNIEFSSR	1	11	1	A0A0A7A5M3		0	1.12774e+06	0	3.83e-05	1.10203	2	1355.7	1.28336	46.2189	0
	High	LMSINR	1	12	1	A0A0A7A5M3		0	7.72262e+06	0.009	0.1093	0.420429	2	733.403	1.26626	24.3451	0
Q91M95	Cu-Zn superoxide dismutase-like protein OS=Vaccinia virus (strain Tashkent) OX=301352 GN=A45R PE=3 SV=1 - [SODL_VACCU]	0	8.33	8	1	1	1	1.30601e+06	120	13.1718	7.32764
	A2	Sequence	# PSMs	# Proteins	# Protein Groups	Protein Group Accessions	Modifications	ΔCn	Area	q-Value	PEP	XCorr	Charge	MH+ [Da]	ΔM [ppm]	RT [min]	# Missed Cleavages
	High	SGTYSLIIHR	1	8	1	Q91M95		0	1.30601e+06	0.002	0.02638	1.40611	3	1146.63	0.75374	34.3701	0
A0A0A1CPR5	Viral core cysteine proteinase OS=Vaccinia virus OX=10245 GN=VAC_TKT3_066 PE=3 SV=1 - [A0A0A1CPR5_9POXV]	0	2.36	13	1	1	1	9.21299e+06	423	48.9836	8.01611
	A2	Sequence	# PSMs	# Proteins	# Protein Groups	Protein Group Accessions	Modifications	ΔCn	Area	q-Value	PEP	XCorr	Charge	MH+ [Da]	ΔM [ppm]	RT [min]	# Missed Cleavages
	High	FLNSLAIHEK	1	13	1	A0A0A1CPR5		0	9.21299e+06	0	0.0114	0.7686	2	1171.65	1.86593	34.9013	0
L7QJR7	39 kDa core protein OS=Vaccinia virus OX=10245 GN=A4L PE=4 SV=1 - [L7QJR7_9POXV]	0	2.85	8	1	1	2	2.11301e+07	281	30.7852	5.09717
	A2	Sequence	# PSMs	# Proteins	# Protein Groups	Protein Group Accessions	Modifications	ΔCn	Area	q-Value	PEP	XCorr	Charge	MH+ [Da]	ΔM [ppm]	RT [min]	# Missed Cleavages
	High	DLmSSVEK	1	8	1	L7QJR7	M3(Oxidation)	0	2.11301e+07	0	0.001716	0.874253	2	924.436	1.37184	25.0295	0
	High	DLMSSVEK	1	8	1	L7QJR7		0	6.42852e+06	0	0.001356	0.828207	2	908.44	0.971864	33.7089	0
A0A7D3V070	Early transcription factor 70 kDa subunit OS=Vaccinia virus OX=10245 PE=3 SV=1 - [A0A7D3V070_9POXV]	0	13.34	13	2	2	2	2.32425e+06	637	73.8169	7.66455
	A2	Sequence	# PSMs	# Proteins	# Protein Groups	Protein Group Accessions	Modifications	ΔCn	Area	q-Value	PEP	XCorr	Charge	MH+ [Da]	ΔM [ppm]	RT [min]	# Missed Cleavages
	High	YENDIITVPFR	1	13	1	A0A7D3V070		0	3.12558e+06	0	0.008873	1.0846	2	1366.7	2.09206	46.4321	0
	High	IFnYnmGVAMnLFNDKFIAENIFIHSTTSFYSLNYNDNVINYNGLSRYNNSIFIVDEAHNIFGNNTGELMTVIK	1	5	1	A0A7D3V070	N3(Deamidated); N5(Deamidated); M6(Oxidation); N11(Deamidated)	0	1.52293e+06	0.002	0.03477	0.226413	6	8552.21	17.3654	52.3429	2
Q9JF38	TB16R OS=Vaccinia virus (strain Tian Tan) OX=10253 PE=3 SV=1 - [Q9JF38_VACCT]	0	23.79	1	1	1	1	2242050	290	32.5575	5.2749
	A2	Sequence	# PSMs	# Proteins	# Protein Groups	Protein Group Accessions	Modifications	ΔCn	Area	q-Value	PEP	XCorr	Charge	MH+ [Da]	ΔM [ppm]	RT [min]	# Missed Cleavages
	High	RGADNDRIIPIDNGSNMLILnPTQSDSGIYIcITTnETYcDMMSLnLTIVSVLESnIDLISYPQIVNER	1	1	1	Q9JF38	N21(Deamidated); C32(Carbamidomethyl); N36(Deamidated); C40(Carbamidomethyl); N46(Deamidated); N56(Deamidated)	0	2242050	0.005	0.104	0.2475	6	7806.86	15.983	51.9083	2
Q9JFH0	TC11L OS=Vaccinia virus (strain Tian Tan) OX=10253 PE=4 SV=1 - [Q9JFH0_VACCT]	0	11.84	1	1	1	2	5.11563e+07	76	8.99653	6.29053
	A2	Sequence	# PSMs	# Proteins	# Protein Groups	Protein Group Accessions	Modifications	ΔCn	Area	q-Value	PEP	XCorr	Charge	MH+ [Da]	ΔM [ppm]	RT [min]	# Missed Cleavages
	High	KIGDSYPIR	2	1	1	Q9JFH0		0	5.11563e+07	0.002	0.01777	1.06565	2	1048.58	5.0531	32.9652	1
A0A0A7A5H7	Putative DNA-binding phosphoprotein OS=Vaccinia virus OX=10245 GN=VACV_BRZ_SERRO2_054 PE=3 SV=1 - [A0A0A7A5H7_9POXV]	0	10.89	6	1	1	2	6407462	101	11.4267	9.11475
	A2	Sequence	# PSMs	# Proteins	# Protein Groups	Protein Group Accessions	Modifications	ΔCn	Area	q-Value	PEP	XCorr	Charge	MH+ [Da]	ΔM [ppm]	RT [min]	# Missed Cleavages
	High	VDKPSSPAcER	2	6	1	A0A0A7A5H7	C9(Carbamidomethyl)	0	6407462	0	0.0003891	1.20562	2	1245.59	0.886592	21.0185	0
A0A0A7A5L6	mRNA-capping enzyme catalytic subunit OS=Vaccinia virus OX=10245 GN=VACV_BRZ_SERRO2_104 PE=3 SV=1 - [A0A0A7A5L6_9POXV]	0	2.37	14	2	2	2	2.39499e+06	844	96.6715	8.38232
	A2	Sequence	# PSMs	# Proteins	# Protein Groups	Protein Group Accessions	Modifications	ΔCn	Area	q-Value	PEP	XCorr	Charge	MH+ [Da]	ΔM [ppm]	RT [min]	# Missed Cleavages
	High	SDTFVSSVR	1	14	1	A0A0A7A5L6		0	1.75272e+06	0	3.862e-06	1.31401	2	997.496	1.08068	30.7551	0
	High	SSLLHAInHPK	1	14	1	A0A0A7A5L6	N8(Deamidated)	0	3.03725e+06	0.004	0.06965	1.59601	2	1217.67	9.02779	32.3963	0
A0A0A7A5C1	Poly(A) polymerase catalytic subunit OS=Vaccinia virus OX=10245 GN=VACV_BRZ_SERRO2_055 PE=3 SV=1 - [A0A0A7A5C1_9POXV]	0	2.71	12	1	1	1		479	55.4746	8.48486
	A2	Sequence	# PSMs	# Proteins	# Protein Groups	Protein Group Accessions	Modifications	ΔCn	Area	q-Value	PEP	XCorr	Charge	MH+ [Da]	ΔM [ppm]	RT [min]	# Missed Cleavages
	High	ISYnVTSmEELAR	1	12	1	A0A0A7A5C1	N4(Deamidated); M8(Oxidation)	0	0	0.004	0.0762	0.46026	3	1529.74	16.2071	28.9148	0
A0A2I6TDZ8	Phage protein OS=Vaccinia virus OX=10245 GN=44.1rMVA_135 PE=4 SV=1 - [A0A2I6TDZ8_9POXV]	0	9.17	31	1	1	1	2.43262e+06	120	13.835	8.57275
	A2	Sequence	# PSMs	# Proteins	# Protein Groups	Protein Group Accessions	Modifications	ΔCn	Area	q-Value	PEP	XCorr	Charge	MH+ [Da]	ΔM [ppm]	RT [min]	# Missed Cleavages
	High	FSNDAILVYIR	1	31	1	A0A2I6TDZ8		0	2.43262e+06	0	0.0005333	1.40363	2	1310.71	1.68665	48.5199	0
A0A2I6J1B0	CPXV119 protein OS=Vaccinia virus OX=10245 PE=3 SV=1 - [A0A2I6J1B0_9POXV]	0	6	7	1	1	1	998646	100	11.6252	7.18115
	A2	Sequence	# PSMs	# Proteins	# Protein Groups	Protein Group Accessions	Modifications	ΔCn	Area	q-Value	PEP	XCorr	Charge	MH+ [Da]	ΔM [ppm]	RT [min]	# Missed Cleavages
	High	YIVLER	1	7	1	A0A2I6J1B0		0	998646	0.002	0.03514	0.451203	2	792.462	0.964717	33.3955	0
A0A2I6J179	Cap-specific mRNA (nucleoside-2'-O-)-methyltransferase OS=Vaccinia virus OX=10245 PE=4 SV=1 - [A0A2I6J179_9POXV]	0	2.48	14	1	1	1	2.13035e+06	323	37.4395	9.49561
	A2	Sequence	# PSMs	# Proteins	# Protein Groups	Protein Group Accessions	Modifications	ΔCn	Area	q-Value	PEP	XCorr	Charge	MH+ [Da]	ΔM [ppm]	RT [min]	# Missed Cleavages
	High	IILISDVR	1	14	1	A0A2I6J179		0	2.13035e+06	0.005	0.099	0.711273	2	928.584	1.03752	41.6711	0
A0A2I6J124	non-specific serine/threonine protein kinase OS=Vaccinia virus OX=10245 PE=4 SV=1 - [A0A2I6J124_9POXV]	0	2.2	9	1	1	1	1.59104e+06	318	37.9697	8.70459
	A2	Sequence	# PSMs	# Proteins	# Protein Groups	Protein Group Accessions	Modifications	ΔCn	Area	q-Value	PEP	XCorr	Charge	MH+ [Da]	ΔM [ppm]	RT [min]	# Missed Cleavages
	High	TNYEYER	1	9	1	A0A2I6J124		0	1.59104e+06	0.002	0.05483	0.744167	2	974.422	1.08846	23.8498	0
A0A2I6J160	RNA-helicase/NPH-II OS=Vaccinia virus OX=10245 PE=4 SV=1 - [A0A2I6J160_9POXV]	0	6.4	1	1	1	1	5.80241e+06	172	20.5797	8.48486
	A2	Sequence	# PSMs	# Proteins	# Protein Groups	Protein Group Accessions	Modifications	ΔCn	Area	q-Value	PEP	XCorr	Charge	MH+ [Da]	ΔM [ppm]	RT [min]	# Missed Cleavages
	High	FLHNYILYANK	1	1	1	A0A2I6J160		0	5.80241e+06	0.002	0.04145	0.534495	3	1395.75	3.24043	39.5639	0
A0A0R5TUD2	IMV membrane protein OS=Vaccinia virus OX=10245 GN=L1R PE=4 SV=1 - [A0A0R5TUD2_9POXV]	0	16.4	9	4	4	4	5.72483e+06	250	27.2717	7.13721
	A2	Sequence	# PSMs	# Proteins	# Protein Groups	Protein Group Accessions	Modifications	ΔCn	Area	q-Value	PEP	XCorr	Charge	MH+ [Da]	ΔM [ppm]	RT [min]	# Missed Cleavages
	High	QTcNSSAVVDNK	1	6	1	A0A0R5TUD2	C3(Carbamidomethyl)	0	1.46418e+06	0	2.558e-07	1.46366	2	1322.6	2.18195	21.1129	0
	High	ALmQLTTK	1	8	1	A0A0R5TUD2	M3(Oxidation)	0	1.02295e+07	0	0.0009175	1.32686	2	921.508	1.06685	26.9784	0
	High	cDIEIGNFYIR	1	8	1	A0A0R5TUD2	C1(Carbamidomethyl)	0	3.81803e+06	0	0.002094	1.06065	2	1399.67	1.05569	47.1231	0
	High	QNHGcNLTVK	1	7	1	A0A0R5TUD2	C5(Carbamidomethyl)	0	3.12696e+06	0.002	0.05327	1.11047	2	1170.57	1.62724	22.2353	0
A0A0M4SA95	Assembly protein G7 OS=Vaccinia virus OX=10245 GN=VACV_IOC_B141_111 PE=3 SV=1 - [A0A0M4SA95_9POXV]	0	2.72	6	1	1	1	8.20772e+06	368	41.5533	7.53271
	A2	Sequence	# PSMs	# Proteins	# Protein Groups	Protein Group Accessions	Modifications	ΔCn	Area	q-Value	PEP	XCorr	Charge	MH+ [Da]	ΔM [ppm]	RT [min]	# Missed Cleavages
	High	YALINLVQYR	1	6	1	A0A0M4SA95		0	8.20772e+06	0	8.037e-05	1.05392	2	1252.71	1.9651	47.9829	0

## Sheet: Band 3
Accession	Description	Score	Coverage	# Proteins	# Unique Peptides	# Peptides	# PSMs	Area	# AAs	MW [kDa]	calc. pI
M9WFT1	Major core protein 4a precursor OS=Vaccinia virus OX=10245 GN=VACV_TT11_163 PE=3 SV=1 - [M9WFT1_9POXV]	183.408	39.69	19	5	34	157	5.40491e+09	892	102.339	6.40479
	A2	Sequence	# PSMs	# Proteins	# Protein Groups	Protein Group Accessions	Modifications	ΔCn	Area	q-Value	PEP	XCorr	Charge	MH+ [Da]	ΔM [ppm]	RT [min]	# Missed Cleavages
	High	IDDAQITTDDLVK	4	32	2	M9WFT1;A0A0R5TYM4		0	2.80746e+08	0	0.01451	3.90387	2	1446.73	1.80377	38.0793	0
	High	FDDAYNIADAAR	41	25	1	M9WFT1		0	9.45881e+09	0	0.0164	3.74538	2	1341.61	1.8734	37.1874	0
	High	LGINYLIDTTSR	5	33	2	M9WFT1;A0A0R5TYM4		0	4.49095e+08	0	0.02069	3.33792	2	1365.74	1.19928	46.0294	0
	High	QDELQAAISK	4	33	2	M9WFT1;A0A0R5TYM4		0	2.26026e+08	0	0.01991	3.28989	2	1102.58	1.63244	31.9976	0
	High	DNNmLVSQALNSVANR	1	16	1	M9WFT1	M4(Oxidation)	0	8.94178e+07	0	0.003539	3.28853	2	1761.86	1.87052	43.5832	0
	High	qYITIQDRPR	2	20	2	M9WFT1;A0A0R5TYM4	Q1(Deamidated)	0	1.94015e+07	0	0.041	3.07264	2	1290.68	1.69002	30.6096	0
	High	QYITIQDRPR	6	20	2	M9WFT1;A0A0R5TYM4		0	1.91621e+09	0	0.04079	3.00818	2	1289.7	1.41295	30.3634	0
	High	QDFDNLIGVR	28	32	2	M9WFT1;A0A0R5TYM4		0	4.83972e+09	0	0.007457	2.92375	2	1176.6	1.60414	45.0536	0
	High	NLVTSIYTIER	2	19	1	M9WFT1		0	264417287	0	0.01269	2.73064	2	1308.72	1.4271	45.1051	0
	High	qDFDNLIGVR	2	32	2	M9WFT1;A0A0R5TYM4	Q1(Deamidated)	0	6.50263e+07	0	0.1494	2.55265	2	1177.59	1.28569	43.921	0
	High	DNNmLVSQALnSVANR	1	16	1	M9WFT1	M4(Oxidation); N11(Deamidated)	0	6.64693e+06	0	0.0004292	2.49452	2	1762.84	1.93463	36.2294	0
	High	VDIYYNGNK	2	33	2	M9WFT1;A0A0R5TYM4		0	1.91781e+08	0	0.004562	2.48665	2	1085.53	1.41522	30.7155	0
	High	VDIYYnGNK	6	33	2	M9WFT1;A0A0R5TYM4	N6(Deamidated)	0	1.86664e+08	0	0.1203	2.4719	2	1086.51	1.1826	31.2161	0
	High	DLIAMENLK	1	32	2	M9WFT1;A0A0R5TYM4		0	3.21515e+07	0	0.1044	2.30465	2	1046.56	0.680739	42.3093	0
	High	YQSLIPR	9	33	2	M9WFT1;A0A0R5TYM4		0	1.7541e+09	0	0.1643	2.21792	2	876.494	0.51108	35.3369	0
	High	LMADKPHETAIK	1	32	2	M9WFT1;A0A0R5TYM4		0	1.05539e+07	0	0.009689	2.17847	2	1353.72	3.03541	24.8764	0
	High	TVTNLISETLK	1	32	2	M9WFT1;A0A0R5TYM4		0	1.00385e+08	0	0.005929	2.03861	2	1218.7	0.981975	43.8197	0
	High	ILSmINYYNEmSR	1	33	2	M9WFT1;A0A0R5TYM4	M4(Oxidation); M11(Oxidation)	0	5.52684e+07	0	0.001233	2.01131	2	1665.76	2.19527	36.305	0
	High	EVVmAYVGIK	1	32	2	M9WFT1;A0A0R5TYM4	M4(Oxidation)	0	3.68559e+07	0	0.0515	2.01041	2	1124.6	1.76525	36.4243	0
	High	FIGGYIKPDGSDSmDVLAEK	3	32	2	M9WFT1;A0A0R5TYM4	M14(Oxidation)	0	2.90903e+08	0	0.02718	1.9334	3	2158.04	2.40929	39.1794	0
	High	EVVMAYVGIK	1	32	2	M9WFT1;A0A0R5TYM4		0	1.00201e+07	0	0.07476	1.8435	2	1108.61	1.05778	42.1128	0
	High	DVINAPIKEFK	1	31	2	M9WFT1;A0A0R5TYM4		0	2.42797e+07	0	0.08639	1.79075	2	1273.72	1.63253	37.7747	1
	High	IVnGVLSR	7	33	2	M9WFT1;A0A0R5TYM4	N3(Deamidated)	0	6.22647e+08	0	0.1661	1.74506	2	858.505	0.348246	31.5116	0
	High	QYIVTTLmK	2	31	2	M9WFT1;A0A0R5TYM4	M8(Oxidation)	0	4.55328e+07	0	0.07164	1.68333	2	1112.6	1.25368	35.487	0
	High	LTDTEYR	1	32	2	M9WFT1;A0A0R5TYM4		0	4.99124e+07	0	0.1456	1.68238	2	897.432	1.15583	24.6987	0
	High	IVNGVLSR	1	33	2	M9WFT1;A0A0R5TYM4		0	4.44869e+08	0	0.05153	1.61046	2	857.521	0.784112	31.0049	0
	High	SYSLIRPK	2	32	2	M9WFT1;A0A0R5TYM4		0	7.37391e+07	0	0.1279	1.39295	2	963.563	1.1621	29.782	0
	High	GYFEHMK	1	32	2	M9WFT1;A0A0R5TYM4		0	4.63176e+06	0	0.09927	1.33023	2	911.408	0.508624	28.5025	0
	High	FFQLLR	1	33	2	M9WFT1;A0A0R5TYM4		0	6.62282e+07	0	0.2034	1.25747	2	823.483	0.604129	45.2911	0
	High	DLIAmENLK	1	32	2	M9WFT1;A0A0R5TYM4	M5(Oxidation)	0	7.9707e+07	0	0.09749	1.14826	2	1062.55	0.860777	35.1046	0
	High	LmADKPHETAIK	1	32	2	M9WFT1;A0A0R5TYM4	M2(Oxidation)	0	2.27749e+07	0	0.1122	1.14018	3	1369.72	1.26623	23.4207	0
	High	QYIVTTLMK	1	31	2	M9WFT1;A0A0R5TYM4		0	1.63378e+07	0	0.1502	1.02009	2	1096.61	1.31023	41.8322	0
	High	VFTDISmSLYK	1	32	2	M9WFT1;A0A0R5TYM4	M7(Oxidation)	0	1.11505e+08	0	0.02451	1.01179	2	1319.66	1.9294	41.4062	0
	High	AMLYIIR	1	33	2	M9WFT1;A0A0R5TYM4		0	1.48359e+07	0	0.03657	1.00218	2	879.513	1.4121	43.2132	0
	High	AmLYIIR	2	33	2	M9WFT1;A0A0R5TYM4	M2(Oxidation)	0	3.96467e+07	0	0.1743	0.921936	2	895.508	1.13556	39.1019	0
	High	SIMGSNNISIISIRPK	1	13	2	A0A0R5TYM4;M9WFT1		0	8.55288e+06	0	0.1595	0.900863	3	1729.96	1.08476	43.0881	0
	High	NLNmTDGDSVSFDDE	1	32	2	M9WFT1;A0A0R5TYM4	M4(Oxidation)	0	1.05532e+08	0	0.1405	0.853643	2	1674.65	1.87491	36.6005	0
	High	YqSLIPR	1	33	2	M9WFT1;A0A0R5TYM4	Q2(Deamidated)	0	1.1695e+07	0.004	0.2791	1.71793	2	877.479	1.05875	36.0865	0
	High	SImGSNNISIISIRPK	1	13	2	A0A0R5TYM4;M9WFT1	M3(Oxidation)	0	7.20482e+07	0.004	0.3095	1.47297	3	1745.96	1.74995	39.4656	0
	High	GYFEHmKK	1	32	2	M9WFT1;A0A0R5TYM4	M6(Oxidation)	0	1.65478e+07	0.004	0.2448	1.24081	2	1055.5	1.20967	23.0025	1
	High	DKSSImHIGLSETGFMR	1	6	1	M9WFT1	M6(Oxidation)	0	821974	0.004	0.2077	1.1454	3	1924.93	0.50005	38.9257	1
	High	SmFWDGmDYEEYK	1	32	2	M9WFT1;A0A0R5TYM4	M2(Oxidation); M7(Oxidation)	0	1.23907e+07	0.004	0.3035	0.960802	2	1732.65	2.00792	39.476	0
	High	SSImHIGLSETGFMR	1	6	1	M9WFT1	M4(Oxidation)	0	1.76787e+07	0.004	0.2903	0.887926	3	1681.81	0.773293	40.1079	0
	High	LGDKGSPYYIR	1	32	2	M9WFT1;A0A0R5TYM4		0	3.95159e+06	0.004	0.2977	0.594356	2	1268.66	0.847355	30.932	1
	High	IVSTVLPHLcLDYK	1	32	2	M9WFT1;A0A0R5TYM4	C10(Carbamidomethyl)	0	2.79595e+07	0.004	0.2429	0.526617	3	1657.9	1.86682	45.6921	0
	High	SISSmTIR	1	33	2	M9WFT1;A0A0R5TYM4	M5(Oxidation)	0	1.35372e+07	0.004	0.2529	0.455725	2	910.467	1.01529	26.3896	0
	High	DNNMLVSQALNSVANR	1	16	1	M9WFT1		0	1.44561e+07	0.006	0.3175	0.826547	2	1745.86	1.56209	45.7833	0
A0A0R5TYM4	Major core protein 4a precursor OS=Vaccinia virus OX=10245 GN=A10L PE=3 SV=1 - [A0A0R5TYM4_9POXV]	174.843	36.59	9	1	31	153	5.40491e+09	891	102.184	6.18896
	A2	Sequence	# PSMs	# Proteins	# Protein Groups	Protein Group Accessions	Modifications	ΔCn	Area	q-Value	PEP	XCorr	Charge	MH+ [Da]	ΔM [ppm]	RT [min]	# Missed Cleavages
	High	IDDAQITTDDLVK	4	32	2	M9WFT1;A0A0R5TYM4		0	2.80746e+08	0	0.01451	3.90387	2	1446.73	1.80377	38.0793	0
	High	LGINYLIDTTSR	5	33	2	M9WFT1;A0A0R5TYM4		0	4.49095e+08	0	0.02069	3.33792	2	1365.74	1.19928	46.0294	0
	High	QDELQAAISK	4	33	2	M9WFT1;A0A0R5TYM4		0	2.26026e+08	0	0.01991	3.28989	2	1102.58	1.63244	31.9976	0
	High	qYITIQDRPR	2	20	2	M9WFT1;A0A0R5TYM4	Q1(Deamidated)	0	1.94015e+07	0	0.041	3.07264	2	1290.68	1.69002	30.6096	0
	High	QYITIQDRPR	6	20	2	M9WFT1;A0A0R5TYM4		0	1.91621e+09	0	0.04079	3.00818	2	1289.7	1.41295	30.3634	0
	High	QDFDNLIGVR	28	32	2	M9WFT1;A0A0R5TYM4		0	4.83972e+09	0	0.007457	2.92375	2	1176.6	1.60414	45.0536	0
	High	qDFDNLIGVR	2	32	2	M9WFT1;A0A0R5TYM4	Q1(Deamidated)	0	6.50263e+07	0	0.1494	2.55265	2	1177.59	1.28569	43.921	0
	High	DNNmLVSQALDSVANR	1	17	1	A0A0R5TYM4	M4(Oxidation)	0	6.64693e+06	0	0.000429	2.49452	2	1762.84	1.93237	36.2294	0
	High	VDIYYNGNK	2	33	2	M9WFT1;A0A0R5TYM4		0	1.91781e+08	0	0.004562	2.48665	2	1085.53	1.41522	30.7155	0
	High	VDIYYnGNK	6	33	2	M9WFT1;A0A0R5TYM4	N6(Deamidated)	0	1.86664e+08	0	0.1203	2.4719	2	1086.51	1.1826	31.2161	0
	High	DLIAMENLK	1	32	2	M9WFT1;A0A0R5TYM4		0	3.21515e+07	0	0.1044	2.30465	2	1046.56	0.680739	42.3093	0
	High	YQSLIPR	9	33	2	M9WFT1;A0A0R5TYM4		0	1.7541e+09	0	0.1643	2.21792	2	876.494	0.51108	35.3369	0
	High	LMADKPHETAIK	1	32	2	M9WFT1;A0A0R5TYM4		0	1.05539e+07	0	0.009689	2.17847	2	1353.72	3.03541	24.8764	0
	High	TVTNLISETLK	1	32	2	M9WFT1;A0A0R5TYM4		0	1.00385e+08	0	0.005929	2.03861	2	1218.7	0.981975	43.8197	0
	High	ILSmINYYNEmSR	1	33	2	M9WFT1;A0A0R5TYM4	M4(Oxidation); M11(Oxidation)	0	5.52684e+07	0	0.001233	2.01131	2	1665.76	2.19527	36.305	0
	High	EVVmAYVGIK	1	32	2	M9WFT1;A0A0R5TYM4	M4(Oxidation)	0	3.68559e+07	0	0.0515	2.01041	2	1124.6	1.76525	36.4243	0
	High	FIGGYIKPDGSDSmDVLAEK	3	32	2	M9WFT1;A0A0R5TYM4	M14(Oxidation)	0	2.90903e+08	0	0.02718	1.9334	3	2158.04	2.40929	39.1794	0
	High	EVVMAYVGIK	1	32	2	M9WFT1;A0A0R5TYM4		0	1.00201e+07	0	0.07476	1.8435	2	1108.61	1.05778	42.1128	0
	High	DVINAPIKEFK	1	31	2	M9WFT1;A0A0R5TYM4		0	2.42797e+07	0	0.08639	1.79075	2	1273.72	1.63253	37.7747	1
	High	IVnGVLSR	7	33	2	M9WFT1;A0A0R5TYM4	N3(Deamidated)	0	6.22647e+08	0	0.1661	1.74506	2	858.505	0.348246	31.5116	0
	High	QYIVTTLmK	2	31	2	M9WFT1;A0A0R5TYM4	M8(Oxidation)	0	4.55328e+07	0	0.07164	1.68333	2	1112.6	1.25368	35.487	0
	High	LTDTEYR	1	32	2	M9WFT1;A0A0R5TYM4		0	4.99124e+07	0	0.1456	1.68238	2	897.432	1.15583	24.6987	0
	High	IVNGVLSR	1	33	2	M9WFT1;A0A0R5TYM4		0	4.44869e+08	0	0.05153	1.61046	2	857.521	0.784112	31.0049	0
	High	SYSLIRPK	2	32	2	M9WFT1;A0A0R5TYM4		0	7.37391e+07	0	0.1279	1.39295	2	963.563	1.1621	29.782	0
	High	GYFEHMK	1	32	2	M9WFT1;A0A0R5TYM4		0	4.63176e+06	0	0.09927	1.33023	2	911.408	0.508624	28.5025	0
	High	FFQLLR	1	33	2	M9WFT1;A0A0R5TYM4		0	6.62282e+07	0	0.2034	1.25747	2	823.483	0.604129	45.2911	0
	High	DLIAmENLK	1	32	2	M9WFT1;A0A0R5TYM4	M5(Oxidation)	0	7.9707e+07	0	0.09749	1.14826	2	1062.55	0.860777	35.1046	0
	High	LmADKPHETAIK	1	32	2	M9WFT1;A0A0R5TYM4	M2(Oxidation)	0	2.27749e+07	0	0.1122	1.14018	3	1369.72	1.26623	23.4207	0
	High	FDNAYnIADAAR	43	3	1	A0A0R5TYM4	N6(Deamidated)	0	9.45881e+09	0	0.1665	1.05501	2	1341.61	2.24033	47.224	0
	High	QYIVTTLMK	1	31	2	M9WFT1;A0A0R5TYM4		0	1.63378e+07	0	0.1502	1.02009	2	1096.61	1.31023	41.8322	0
	High	VFTDISmSLYK	1	32	2	M9WFT1;A0A0R5TYM4	M7(Oxidation)	0	1.11505e+08	0	0.02451	1.01179	2	1319.66	1.9294	41.4062	0
	High	AMLYIIR	1	33	2	M9WFT1;A0A0R5TYM4		0	1.48359e+07	0	0.03657	1.00218	2	879.513	1.4121	43.2132	0
	High	AmLYIIR	2	33	2	M9WFT1;A0A0R5TYM4	M2(Oxidation)	0	3.96467e+07	0	0.1743	0.921936	2	895.508	1.13556	39.1019	0
	High	SIMGSNNISIISIRPK	1	13	2	A0A0R5TYM4;M9WFT1		0	8.55288e+06	0	0.1595	0.900863	3	1729.96	1.08476	43.0881	0
	High	NLNmTDGDSVSFDDE	1	32	2	M9WFT1;A0A0R5TYM4	M4(Oxidation)	0	1.05532e+08	0	0.1405	0.853643	2	1674.65	1.87491	36.6005	0
	High	YqSLIPR	1	33	2	M9WFT1;A0A0R5TYM4	Q2(Deamidated)	0	1.1695e+07	0.004	0.2791	1.71793	2	877.479	1.05875	36.0865	0
	High	SImGSNNISIISIRPK	1	13	2	A0A0R5TYM4;M9WFT1	M3(Oxidation)	0	7.20482e+07	0.004	0.3095	1.47297	3	1745.96	1.74995	39.4656	0
	High	GYFEHmKK	1	32	2	M9WFT1;A0A0R5TYM4	M6(Oxidation)	0	1.65478e+07	0.004	0.2448	1.24081	2	1055.5	1.20967	23.0025	1
	High	SmFWDGmDYEEYK	1	32	2	M9WFT1;A0A0R5TYM4	M2(Oxidation); M7(Oxidation)	0	1.23907e+07	0.004	0.3035	0.960802	2	1732.65	2.00792	39.476	0
	High	LGDKGSPYYIR	1	32	2	M9WFT1;A0A0R5TYM4		0	3.95159e+06	0.004	0.2977	0.594356	2	1268.66	0.847355	30.932	1
	High	IVSTVLPHLcLDYK	1	32	2	M9WFT1;A0A0R5TYM4	C10(Carbamidomethyl)	0	2.79595e+07	0.004	0.2429	0.526617	3	1657.9	1.86682	45.6921	0
	High	SISSmTIR	1	33	2	M9WFT1;A0A0R5TYM4	M5(Oxidation)	0	1.35372e+07	0.004	0.2529	0.455725	2	910.467	1.01529	26.3896	0
A0A7D3V615	Putative A14L OS=Vaccinia virus OX=10245 PE=3 SV=1 - [A0A7D3V615_9POXV]	26.0898	24.14	3	2	2	13	2.45043e+09	87	9.61004	9.05615
	A2	Sequence	# PSMs	# Proteins	# Protein Groups	Protein Group Accessions	Modifications	ΔCn	Area	q-Value	PEP	XCorr	Charge	MH+ [Da]	ΔM [ppm]	RT [min]	# Missed Cleavages
	High	VSGVIHTnHSDISmN	5	2	1	A0A7D3V615	N8(Deamidated); M14(Oxidation)	0	3.30345e+08	0	0.0001178	4.35502	2	1627.74	3.42661	27.5899	0
	High	VSGVIHTNHSDISmN	6	2	1	A0A7D3V615	M14(Oxidation)	0	2.45043e+09	0	0.008612	3.78231	2	1626.76	1.78226	26.0809	0
	High	HcAPHR	2	3	1	A0A7D3V615	C2(Carbamidomethyl)	0	0	0	0.02266	2.13056	2	777.358	0.970628	17.6895	0
A0A0A1CNV8	DNA-directed RNA polymerase 30 kDa polypeptide OS=Vaccinia virus OX=10245 GN=VAC_DPP25_070 PE=3 SV=1 - [A0A0A1CNV8_9POXV]	17.7048	32.43	9	10	10	16	1.25414e+08	259	29.7245	5.18604
	A2	Sequence	# PSMs	# Proteins	# Protein Groups	Protein Group Accessions	Modifications	ΔCn	Area	q-Value	PEP	XCorr	Charge	MH+ [Da]	ΔM [ppm]	RT [min]	# Missed Cleavages
	High	KGVEYNIDK	1	8	1	A0A0A1CNV8		0	3.17913e+07	0	0.0001121	3.69872	2	1065.56	1.03237	25.9778	1
	High	GTSGTEKEFLR	1	9	1	A0A0A1CNV8		0	3.69707e+07	0	0.03456	2.67002	2	1224.62	1.03317	27.9936	1
	High	NNIGIEYSK	2	7	1	A0A0A1CNV8		0	1.03091e+08	0	0.01709	2.25541	2	1037.53	1.3534	30.1858	0
	High	SNIEETKFESK	2	7	1	A0A0A1CNV8		0	1.34309e+08	0	0.01764	1.92583	2	1311.64	1.68015	26.1013	1
	High	NnIGIEYSK	2	7	1	A0A0A1CNV8	N2(Deamidated)	0	3.21962e+06	0	0.1	1.74025	2	1038.51	0.875	31.5061	0
	High	GVEYNIDK	2	8	1	A0A0A1CNV8		0	6.04764e+07	0	0.02557	1.71607	2	937.463	0.716934	28.647	0
	High	GVEYNIDKIK	1	8	1	A0A0A1CNV8		0	7.26859e+06	0	0.03933	1.57347	2	1178.64	0.342829	31.6275	1
	High	DVSYNDYFNVLDEK	2	8	1	A0A0A1CNV8		0	3.21034e+07	0	0.05903	1.06394	2	1720.77	-0.173359	47.7655	0
	High	TLcDmIK	1	9	1	A0A0A1CNV8	C3(Carbamidomethyl); M5(Oxidation)	0	7.07822e+06	0	0.1874	1.06062	2	896.423	1.25699	28.5491	0
	High	YNTPcPNcK	1	8	1	A0A0A1CNV8	C5(Carbamidomethyl); C8(Carbamidomethyl)	0	1.60682e+06	0.004	0.2986	0.571812	2	1153.48	1.137	24.046	0
	High	NKPSIATNLEYK	1	9	1	A0A0A1CNV8		0	1.38842e+08	0.006	0.3129	0.797467	2	1377.74	1.27743	31.0413	0
L7QJD9	Virion core protein OS=Vaccinia virus OX=10245 GN=D3R PE=3 SV=1 - [L7QJD9_9POXV]	17.4068	27.85	15	1	5	10	2.44398e+08	237	27.9561	6.354
	A2	Sequence	# PSMs	# Proteins	# Protein Groups	Protein Group Accessions	Modifications	ΔCn	Area	q-Value	PEP	XCorr	Charge	MH+ [Da]	ΔM [ppm]	RT [min]	# Missed Cleavages
	High	QmVnDmIFNQDSFLK	2	14	1	L7QJD9	M2(Oxidation); N4(Deamidated); M6(Oxidation)	0	3.55562e+06	0	0.01007	3.51286	2	1862.85	11.7932	44.4483	0
	High	QmVNDmIFNQDSFLK	2	14	1	L7QJD9	M2(Oxidation); M6(Oxidation)	0	3.29961e+08	0	0.006668	3.39473	2	1861.85	2.16553	44.4577	0
	High	WcSTSnHISEDIPEDIHTDK	1	5	2	L7QJD9;M9WC37	C2(Carbamidomethyl); N6(Deamidated)	0	0	0	0.02978	2.14501	3	2385.05	9.73794	34.2309	0
	High	YKDTEELNLTR	2	20	2	L7QJD9;M9WC37		0	1.93449e+08	0	0.04795	1.99984	2	1381.7	1.16089	30.2611	1
	High	YLLEHLIR	2	20	2	L7QJD9;M9WC37		0	2.09785e+08	0	0.06448	1.74705	2	1056.62	1.70588	42.5597	0
	High	YIEVEEFIDAGR	1	21	2	L7QJD9;M9WC37		0	4.03026e+06	0	0.01151	1.60933	2	1440.7	1.27638	47.7404	0
M9WC37	Virion core protein OS=Vaccinia virus OX=10245 GN=VACV_TT9_132 PE=3 SV=1 - [M9WC37_9POXV]	17.4068	27.85	7	1	5	12	2.44398e+08	237	27.9712	6.62451
	A2	Sequence	# PSMs	# Proteins	# Protein Groups	Protein Group Accessions	Modifications	ΔCn	Area	q-Value	PEP	XCorr	Charge	MH+ [Da]	ΔM [ppm]	RT [min]	# Missed Cleavages
	High	QmVnnmIFNQDSFLK	2	6	1	M9WC37	M2(Oxidation); N4(Deamidated); N5(Deamidated); M6(Oxidation)	0	3.55562e+06	0	0.01007	3.51286	2	1862.85	11.7954	44.4483	0
	High	QmVnNmIFNQDSFLK	4	6	1	M9WC37	M2(Oxidation); N4(Deamidated); M6(Oxidation)	0	3.29961e+08	0	0.006276	3.39248	2	1861.85	2.16767	44.4577	0
	High	WcSTSnHISEDIPEDIHTDK	1	5	2	L7QJD9;M9WC37	C2(Carbamidomethyl); N6(Deamidated)	0	0	0	0.02978	2.14501	3	2385.05	9.73794	34.2309	0
	High	YKDTEELNLTR	2	20	2	L7QJD9;M9WC37		0	1.93449e+08	0	0.04795	1.99984	2	1381.7	1.16089	30.2611	1
	High	YLLEHLIR	2	20	2	L7QJD9;M9WC37		0	2.09785e+08	0	0.06448	1.74705	2	1056.62	1.70588	42.5597	0
	High	YIEVEEFIDAGR	1	21	2	L7QJD9;M9WC37		0	4.03026e+06	0	0.01151	1.60933	2	1440.7	1.27638	47.7404	0
H2DXN1	IMV heparin binding surface protein OS=Vaccinia virus OX=10245 GN=VAC_DPP19_112 PE=4 SV=1 - [H2DXN1_9POXV]	15.3647	22.33	17	8	8	16	5.89875e+07	318	36.7049	6.45557
	A2	Sequence	# PSMs	# Proteins	# Protein Groups	Protein Group Accessions	Modifications	ΔCn	Area	q-Value	PEP	XCorr	Charge	MH+ [Da]	ΔM [ppm]	RT [min]	# Missed Cleavages
	High	NDDKYTHFFSGFcnTmcTEETKR	1	15	1	H2DXN1	C13(Carbamidomethyl); N14(Deamidated); M16(Oxidation); C17(Carbamidomethyl)	0	0	0	0.02116	3.11375	4	2905.21	6.84535	37.275	2
	High	FENmKPNFWSR	2	15	1	H2DXN1	M4(Oxidation)	0	3.47699e+07	0	0.006056	2.66634	3	1471.68	1.31273	34.5409	0
	High	IDILQMR	1	16	1	H2DXN1		0	2.23996e+07	0	0.1405	2.19989	2	888.498	0.936568	42.2127	0
	High	KIDILQMR	3	16	1	H2DXN1		0	5.46004e+07	0	0.02556	1.95922	2	1016.59	0.939326	37.9022	1
	High	KIDILQmR	2	16	1	H2DXN1	M7(Oxidation)	0	4.79989e+07	0	0.06331	1.93539	2	1032.59	0.943255	32.3424	1
	High	QILDNAAK	2	17	1	H2DXN1		0	8.75922e+07	0	0.05113	1.70186	2	872.485	1.02394	26.6577	0
	High	TELVmDK	2	16	1	H2DXN1	M5(Oxidation)	0	1.72315e+07	0	0.1914	1.51031	2	851.419	1.15757	24.7494	0
	High	IDILQmR	1	16	1	H2DXN1	M6(Oxidation)	0	1.7337e+07	0	0.1395	1.11849	2	904.493	1.41346	35.7415	0
	High	SGGLSSGFYFEIAR	1	15	1	H2DXN1		0	6.46555e+06	0	0.204	0.777403	2	1490.73	2.77292	48.0899	0
	High	YTHFFSGFcNTmcTEETKR	1	15	1	H2DXN1	C9(Carbamidomethyl); M12(Oxidation); C13(Carbamidomethyl)	0	2.5403e+06	0.004	0.2725	1.12365	3	2432.02	2.55033	35.7136	1
Q9JFB8	TJ1R OS=Vaccinia virus (strain Tian Tan) OX=10253 PE=4 SV=1 - [Q9JFB8_VACCT]	12.7455	41.18	1	7	7	10	6.66214e+07	153	17.8641	6.01123
	A2	Sequence	# PSMs	# Proteins	# Protein Groups	Protein Group Accessions	Modifications	ΔCn	Area	q-Value	PEP	XCorr	Charge	MH+ [Da]	ΔM [ppm]	RT [min]	# Missed Cleavages
	High	LEAVGHcYqSLSEEYR	1	1	1	Q9JFB8	C7(Carbamidomethyl); Q9(Deamidated)	0	8.47957e+06	0	0.02672	3.56946	3	1941.87	2.26765	35.0389	0
	High	LFNKVPIVTDGR	1	13	1	Q9JFB8		0	1.5536e+07	0	0.03862	3.28912	3	1358.78	1.29243	38.0837	1
	High	DIAFSNVmDILK	2	12	1	Q9JFB8	M8(Oxidation)	0	0	0	0.0002295	3.18707	2	1381.71	1.70637	49.8566	0
	High	ESSLATTAIDPIR	2	6	1	Q9JFB8		0	1.33499e+08	0	0.01991	2.69989	2	1373.73	1.38325	40.3685	0
	High	RDIAFSNVmDILK	1	12	1	Q9JFB8	M9(Oxidation)	0	5.95644e+06	0	0.01237	1.67349	3	1537.81	1.01837	43.8399	1
	High	FTDSQDFKK	2	7	1	Q9JFB8		0	5.0829e+07	0	0.005796	1.59507	2	1115.54	1.84185	24.718	1
	High	FTDSQDFK	1	7	1	Q9JFB8		0	6.32898e+06	0.004	0.2254	0.665028	2	987.443	1.40015	27.7862	0
A0A0A1CUE4	RNA polymerase-associated transcription-specificity factor RAP94 OS=Vaccinia virus OX=10245 GN=VAC_IHDW1_104 PE=3 SV=1 - [A0A0A1CUE4_9POXV]	11.4367	13.96	3	10	10	13	1.33955e+07	795	93.4986	6.37939
	A2	Sequence	# PSMs	# Proteins	# Protein Groups	Protein Group Accessions	Modifications	ΔCn	Area	q-Value	PEP	XCorr	Charge	MH+ [Da]	ΔM [ppm]	RT [min]	# Missed Cleavages
	High	nSFSEDHNNSLSDWGK	2	13	1	A0A0A1CUE4	N1(Deamidated)	0	0	0	0.03982	2.84572	3	1837.79	12.3197	33.5114	0
	High	NSFSEDHNNSLSDWGK	1	13	1	A0A0A1CUE4		0	7.66635e+06	0	0.002693	2.76991	3	1836.78	1.16532	33.4696	0
	High	IVAPTPSVEPTDASLK	1	14	1	A0A0A1CUE4		0	1.54175e+07	0	0.001179	2.31076	2	1624.88	0.831774	37.9092	0
	High	IDGLSIPIIIK	1	13	1	A0A0A1CUE4		0	2.95111e+06	0	0.03355	1.83101	2	1181.75	1.20783	52.1968	0
	High	NTVIVSTFNK	1	12	1	A0A0A1CUE4		0	7.37384e+06	0	0.04464	1.67933	2	1122.62	1.09873	35.1628	0
	High	LVIFPSHLK	1	14	1	A0A0A1CUE4		0	1.07603e+07	0	0.0127	1.54205	2	1053.65	0.911761	40.0519	0
	High	VEFAPcEHQIR	1	13	1	A0A0A1CUE4	C6(Carbamidomethyl)	0	3.39977e+06	0	0.07282	1.37807	2	1385.66	0.813234	31.0323	0
	High	SLYITNTLK	1	13	1	A0A0A1CUE4		0	1.01447e+07	0	0.06503	1.28548	2	1052.6	1.52577	38.3658	0
	High	SALEPnYNVESR	2	1	1	A0A0A1CUE4	N6(Deamidated)	0	1.22409e+06	0	0.1559	1.04016	2	1379.65	1.53976	31.9876	0
	High	QWIDENITR	1	12	1	A0A0A1CUE4		0	1.40086e+07	0	0.1909	0.780934	2	1174.59	1.01313	36.7832	0
	High	INcYNILR	1	12	1	A0A0A1CUE4	C3(Carbamidomethyl)	0	7.83281e+06	0	0.1327	0.486459	2	1065.55	1.66737	37.0132	0
A0A2I2MC30	Tyr/ser protein phosphatase OS=Vaccinia virus (strain Western Reserve) OX=10254 GN=H1L PE=4 SV=1 - [A0A2I2MC30_VACCW]	10.1213	45.61	5	7	7	10	2.36565e+07	171	19.713	9.15869
	A2	Sequence	# PSMs	# Proteins	# Protein Groups	Protein Group Accessions	Modifications	ΔCn	Area	q-Value	PEP	XCorr	Charge	MH+ [Da]	ΔM [ppm]	RT [min]	# Missed Cleavages
	High	VTNNVYLGNYK	1	5	1	A0A2I2MC30		0	2.89969e+07	0	0.01083	3.42652	2	1284.66	1.00587	33.2194	0
	High	NEPVLVHcAAGVNR	1	5	1	A0A2I2MC30	C8(Carbamidomethyl)	0	9.35946e+06	0	0.008636	2.77984	3	1535.78	1.16498	30.0512	0
	High	GAFVENPSFK	2	4	1	A0A2I2MC30		0	2.50228e+07	0	0.003897	2.07425	2	1095.55	1.49723	35.2769	0
	High	NAmDAPSSEVK	1	5	1	A0A2I2MC30	M3(Oxidation)	0	1.35201e+07	0	0.002699	1.84069	2	1164.52	0.937323	22.8404	0
	High	SGAmILAYLmSK	1	4	1	A0A2I2MC30	M4(Oxidation); M10(Oxidation)	0	3.16614e+06	0	0.09104	0.903885	2	1316.66	1.60789	45.5964	0
	High	YVLNLTMDK	1	5	1	A0A2I2MC30		0	2.43779e+06	0	0.1938	0.833949	2	1096.57	1.31305	41.7861	0
	High	YFDDVTAFLSK	1	5	1	A0A2I2MC30		0	1.69499e+07	0	0.06815	0.706056	2	1305.64	1.84286	49.331	0
	High	YVLNLTmDK	1	5	1	A0A2I2MC30	M7(Oxidation)	0	1.44887e+07	0.004	0.2927	1.23432	2	1112.57	1.25646	37.5891	0
	High	VTNnVYLGNYK	1	5	1	A0A2I2MC30	N4(Deamidated)	0	4.11502e+06	0.004	0.263	0.513985	2	1285.64	0.0500008	33.9626	0
A0A0A7A5K7	Core protein VP8 OS=Vaccinia virus OX=10245 GN=VACV_BRZ_SERRO2_089 PE=3 SV=1 - [A0A0A7A5K7_9POXV]	9.77512	26.29	8	7	7	9	1.01782e+08	251	28.4146	6.26514
	A2	Sequence	# PSMs	# Proteins	# Protein Groups	Protein Group Accessions	Modifications	ΔCn	Area	q-Value	PEP	XCorr	Charge	MH+ [Da]	ΔM [ppm]	RT [min]	# Missed Cleavages
	High	LNAIYGFTNK	2	7	1	A0A0A7A5K7		0	7.50939e+07	0	0.001998	2.75366	2	1140.61	1.78661	39.1107	0
	High	QGSSPILcIFETR	1	8	1	A0A0A7A5K7	C8(Carbamidomethyl)	0	3.0557e+07	0	0.004087	2.73624	2	1507.76	1.92087	50.7129	0
	High	ELESYSSSPLQEPIR	1	8	1	A0A0A7A5K7		0	1.2481e+08	0	0.003732	2.36056	2	1734.86	1.76397	38.9614	0
	High	NIPLTDIPTKD	2	8	1	A0A0A7A5K7		0	1.05441e+08	0	0.1682	1.92466	2	1226.66	0.908691	39.8619	1
	High	NMVIFR	1	7	1	A0A0A7A5K7		0	2.84373e+06	0.004	0.2251	0.827825	2	779.424	1.05022	38.6239	0
	High	NIPLTDIPTK	1	8	1	A0A0A7A5K7		0	1.96919e+06	0.004	0.2599	0.761853	2	1111.64	1.74662	39.7368	0
	High	SmLSIFNIVPR	1	7	1	A0A0A7A5K7	M2(Oxidation)	0	1.12319e+06	0.004	0.258	0.490001	2	1292.7	1.21699	51.9668	0
A0A0R5TSA8	Major core protein 4b OS=Vaccinia virus OX=10245 GN=A3L PE=3 SV=1 - [A0A0R5TSA8_9POXV]	9.69947	18.63	16	10	10	15	2.15027e+07	644	72.5698	6.771
	A2	Sequence	# PSMs	# Proteins	# Protein Groups	Protein Group Accessions	Modifications	ΔCn	Area	q-Value	PEP	XCorr	Charge	MH+ [Da]	ΔM [ppm]	RT [min]	# Missed Cleavages
	High	mITTSDSPISINSK	1	14	1	A0A0R5TSA8	M1(Oxidation)	0	5.71907e+06	0	2.0154e-05	2.67108	2	1509.75	-0.524037	34.5608	0
	High	SYNYMLLVNR	1	13	1	A0A0R5TSA8		0	18160641	0	0.05946	1.97053	2	1272.64	1.72593	43.8905	0
	High	KAImNIR	1	13	1	A0A0R5TSA8	M4(Oxidation)	0	6.10541e+06	0	0.07266	1.8096	2	861.498	0.718758	23.0459	1
	High	SYNYmLLVNR	2	13	1	A0A0R5TSA8	M5(Oxidation)	0	2.43562e+07	0	0.03907	1.63845	2	1288.64	1.76668	39.3967	0
	High	ANmHTMIR	1	14	1	A0A0R5TSA8	M3(Oxidation)	0	0	0	0.1822	1.52363	2	989.468	2.56695	23.277	0
	High	STLNNASVSVK	1	14	1	A0A0R5TSA8		0	1.59391e+07	0	0.1737	1.25913	2	1119.6	0.908116	27.7124	0
	High	LQAAPYIVVNPmK	1	13	1	A0A0R5TSA8	M12(Oxidation)	0	1.67077e+07	0	0.1276	1.21416	2	1459.8	2.39816	40.5183	0
	High	NmFGGEcYTGFR	2	13	1	A0A0R5TSA8	M2(Oxidation); C7(Carbamidomethyl)	0	1.50267e+07	0	0.0682	1.13315	2	1454.59	1.67909	35.8883	0
	High	MITTSDSPISINSK	1	14	1	A0A0R5TSA8		0	482712	0	0.08497	0.827864	2	1493.76	2.35865	37.0219	0
	High	VVFAPPNIGYGR	1	13	1	A0A0R5TSA8		0	9.32141e+06	0.004	0.2171	1.60981	2	1289.7	0.930637	43.3647	0
	High	MGIFYcNDDDAVDPHLmK	1	12	1	A0A0R5TSA8	C6(Carbamidomethyl); M17(Oxidation)	0	1.27124e+07	0.004	0.2404	0.633846	3	2156.91	2.25648	41.0407	0
	High	ANMHTMIR	1	14	1	A0A0R5TSA8		0	2.72048e+06	0.004	0.2427	0.441909	2	973.471	0.83397	26.3847	0
	High	IYSPSNHHILLSTTR	1	13	1	A0A0R5TSA8		0	2.34442e+07	0.006	0.3196	0.749423	2	1738.93	1.95303	32.0701	0
A0A7G4P1T6	DNA-directed RNA polymerase OS=Vaccinia virus OX=10245 GN=IKMOJFFE_00132 PE=3 SV=1 - [A0A7G4P1T6_9POXV]	8.97827	4.93	28	6	6	7	2.14988e+07	1156	132.365	8.54346
	A2	Sequence	# PSMs	# Proteins	# Protein Groups	Protein Group Accessions	Modifications	ΔCn	Area	q-Value	PEP	XCorr	Charge	MH+ [Da]	ΔM [ppm]	RT [min]	# Missed Cleavages
	High	IPLLIGYGNK	2	26	1	A0A7G4P1T6		0	3.2468e+07	0	0.0003464	3.01519	2	1087.65	2.01768	45.1769	0
	High	LDDmTFSDIQK	1	25	1	A0A7G4P1T6	M4(Oxidation)	0	4.9726e+06	0	0.001168	2.19883	2	1328.61	1.01302	34.1861	0
	High	SQLTINEFK	1	25	1	A0A7G4P1T6		0	2.4458e+07	0	0.05327	2.07772	2	1079.57	1.56117	37.1935	0
	High	GFYmISLLR	1	26	1	A0A7G4P1T6	M4(Oxidation)	0	0	0	0.02093	1.37134	2	1115.59	1.5482	47.5984	0
	High	RPPSFYKPLDK	1	26	1	A0A7G4P1T6		0	4.35797e+06	0.004	0.2245	1.89614	3	1347.74	0.956019	30.1362	0
	High	VSLEFIR	1	25	1	A0A7G4P1T6		0	7.57038e+06	0.006	0.3111	0.763702	2	863.5	1.28557	42.4775	0
A0A0A7A5G9	IMV membrane protein OS=Vaccinia virus OX=10245 GN=VACV_BRZ_SERRO2_135 PE=3 SV=1 - [A0A0A7A5G9_9POXV]	8.51769	16.75	7	2	2	24	4.03788e+08	203	22.9826	4.88135
	A2	Sequence	# PSMs	# Proteins	# Protein Groups	Protein Group Accessions	Modifications	ΔCn	Area	q-Value	PEP	XCorr	Charge	MH+ [Da]	ΔM [ppm]	RT [min]	# Missed Cleavages
	High	DGGmmQNDYGGmNDYLGIFK	4	5	1	A0A0A7A5G9	M4(Oxidation); M5(Oxidation); M12(Oxidation)	0	7.52967e+08	0	0.004342	3.95369	3	2273.92	2.54721	46.5012	0
	High	DGGmmqNDYGGmNDYLGIFK	7	5	1	A0A0A7A5G9	M4(Oxidation); M5(Oxidation); Q6(Deamidated); M12(Oxidation)	0	2.36272e+08	0	0.02359	1.73807	3	2274.9	2.54294	46.9784	0
	High	DLFTEEQQQSFmPK	1	7	1	A0A0A7A5G9	M12(Oxidation)	0	5.46096e+07	0	0.03915	1.31379	2	1743.79	1.52286	40.424	0
	High	DGGMMQnDYGGMnDYLGIFK	2	5	1	A0A0A7A5G9	N7(Deamidated); N13(Deamidated)	0	0	0	0.04897	0.863412	2	2227.92	9.44996	46.5188	0
	High	DLFTEEQQQSFMPK	1	7	1	A0A0A7A5G9		0	5.81045e+06	0	0.09616	0.8388	2	1727.8	1.41994	44.7363	0
	High	DGGMmQNDYGGmNDYLGIFK	4	5	1	A0A0A7A5G9	M5(Oxidation); M12(Oxidation)	0	0	0	0.1817	0.744239	3	2257.89	-11.4997	46.7902	0
	High	DGGMmqNDYGGmnDYLGIFK	4	5	1	A0A0A7A5G9	M5(Oxidation); Q6(Deamidated); M12(Oxidation); N13(Deamidated)	0	1.40623e+07	0.004	0.2947	0.666525	2	2259.93	16.9491	47.5967	0
	High	DGGMMqnDYGGMnDYLGIFK	1	5	1	A0A0A7A5G9	Q6(Deamidated); N7(Deamidated); N13(Deamidated)	0	1.40022e+07	0.004	0.2736	0.238109	2	2228.9	5.88272	50.1998	0
A0A0A7A5C4	Protein E6 OS=Vaccinia virus OX=10245 GN=VACV_BRZ_SERRO2_060 PE=3 SV=1 - [A0A0A7A5C4_9POXV]	8.43354	18.69	15	10	10	12	1.44833e+07	567	66.6818	6.56592
	A2	Sequence	# PSMs	# Proteins	# Protein Groups	Protein Group Accessions	Modifications	ΔCn	Area	q-Value	PEP	XCorr	Charge	MH+ [Da]	ΔM [ppm]	RT [min]	# Missed Cleavages
	High	HAFDAPTLYVK	1	14	1	A0A0A7A5C4		0	1.98723e+07	0	0.0006963	2.88646	2	1261.66	1.97397	37.355	0
	High	QDIYTLFQQTGR	1	14	1	A0A0A7A5C4		0	2.06157e+06	0	0.009409	1.97156	2	1469.74	2.30348	45.4876	0
	High	YYLDGQLAR	1	14	1	A0A0A7A5C4		0	1.01605e+07	0	0.1142	1.78831	2	1098.56	1.82125	35.691	0
	High	SVEDVSAFVR	1	14	1	A0A0A7A5C4		0	1.25354e+07	0	0.03011	1.78722	2	1108.57	1.56939	38.774	0
	High	ANFINGNTFISDR	1	9	1	A0A0A7A5C4		0	1.47452e+06	0	0.1694	1.23538	2	1468.72	1.63626	41.7874	0
	High	ANFInGNTFISDR	2	9	1	A0A0A7A5C4	N5(Deamidated)	0	4.77229e+06	0	0.001512	1.10791	2	1469.7	0.9658	41.8116	0
	High	YLVSNFPQHVITK	1	15	1	A0A0A7A5C4		0	1.10423e+07	0	0.03338	0.738029	2	1545.85	2.30525	38.5484	0
	High	NPSILPSLIK	1	14	1	A0A0A7A5C4		0	4.23191e+06	0	0.09952	0.291891	2	1081.66	1.17236	46.3453	0
	High	TFNEDLFR	1	14	1	A0A0A7A5C4		0	6.11877e+06	0.004	0.2281	1.22202	2	1041.5	1.42212	40.7392	0
	High	DNLYHVEEFLDK	1	14	1	A0A0A7A5C4		0	4.11926e+06	0.004	0.2381	0.809312	2	1521.73	2.03319	43.1708	0
	High	DYIFPGDK	1	14	1	A0A0A7A5C4		0	1.47284e+06	0.004	0.3015	0.546506	2	954.457	0.524543	37.3496	0
A0A0R5TUK2	Membrane protein OS=Vaccinia virus OX=10245 GN=H2R PE=4 SV=1 - [A0A0R5TUK2_9POXV]	7.07424	24.87	9	5	5	7	2.88493e+07	189	21.4868	8.49951
	A2	Sequence	# PSMs	# Proteins	# Protein Groups	Protein Group Accessions	Modifications	ΔCn	Area	q-Value	PEP	XCorr	Charge	MH+ [Da]	ΔM [ppm]	RT [min]	# Missed Cleavages
	High	VDPSAQQFcQYLIK	1	8	1	A0A0R5TUK2	C9(Carbamidomethyl)	0	3.81123e+07	0	0.000468	4.54744	2	1696.84	1.42466	44.3587	0
	High	VDPSAqQFcQYLIK	2	8	1	A0A0R5TUK2	Q6(Deamidated); C9(Carbamidomethyl)	0	0	0	0.1007	2.5268	2	1697.84	12.4918	44.4861	0
	High	GTGDAWmVK	1	8	1	A0A0R5TUK2	M7(Oxidation)	0	9.5311e+06	0	0.1997	1.58039	2	980.451	0.823411	30.4802	0
	High	TYLPQAIR	1	7	1	A0A0R5TUK2		0	3.89046e+07	0	0.0931	1.5278	2	961.547	0.238396	35.4141	0
	High	TKLESDR	1	7	1	A0A0R5TUK2		0	2.01615e+06	0	0.2051	0.638497	2	848.449	1.57188	20.2101	1
	High	IKNTVNDWK	1	8	1	A0A0R5TUK2		0	7329979	0.004	0.2907	0.828611	2	1117.6	1.47715	26.8781	1
A0A0A1CR94	mRNA-capping enzyme regulatory subunit OS=Vaccinia virus OX=10245 GN=VACV_BRZ_SERRO2_115 PE=3 SV=1 - [A0A0A1CR94_9POXV]	6.99603	22.3	5	7	7	19	1.79876e+07	287	33.3313	8.51416
	A2	Sequence	# PSMs	# Proteins	# Protein Groups	Protein Group Accessions	Modifications	ΔCn	Area	q-Value	PEP	XCorr	Charge	MH+ [Da]	ΔM [ppm]	RT [min]	# Missed Cleavages
	High	DSAImVASDVcKK	1	4	1	A0A0A1CR94	M5(Oxidation); C11(Carbamidomethyl)	0	2.8801e+06	0	0.02115	2.71497	2	1439.69	1.76456	30.0338	1
	High	ADAVVADLSAR	1	3	1	A0A0A1CR94		0	0	0	0.02093	2.19513	2	1087.58	1.10866	34.5967	0
	High	NLDLFmSHVK	1	4	1	A0A0A1CR94	M6(Oxidation)	0	1.6538e+07	0	0.007881	2.08593	2	1219.62	1.02957	37.9287	0
	High	SNNHLTENnLYISDYK	10	4	1	A0A0A1CR94	N9(Deamidated)	0	8.30395e+06	0	0.1229	1.43888	3	1925.89	1.97014	35.1755	0
	High	IYcSLFK	1	4	1	A0A0A1CR94	C3(Carbamidomethyl)	0	9.63304e+06	0	0.09041	1.13403	2	930.476	0.933487	38.7209	0
	High	DSAImVASDVcK	1	4	1	A0A0A1CR94	M5(Oxidation); C11(Carbamidomethyl)	0	8.12858e+06	0	0.1222	1.11549	2	1311.6	2.40171	32.7724	0
	High	DSAIMVASDVcKK	1	4	1	A0A0A1CR94	C11(Carbamidomethyl)	0	1.16821e+06	0	0.1053	1.06846	2	1423.69	1.38515	32.1947	1
	High	NLDLFMSHVK	1	4	1	A0A0A1CR94		0	7.16776e+06	0	0.036	0.837629	2	1203.62	1.88946	41.7353	0
	High	LPTLFGR	1	5	1	A0A0A1CR94		0	1.57752e+07	0.004	0.2494	0.775064	2	803.479	1.77615	43.1076	0
	High	SNNHLTENNLYISDYK	1	4	1	A0A0A1CR94		0	2.16494e+07	0.004	0.2267	0.491616	2	1924.9	0.333057	34.6219	0
A0A0M4SA95	Assembly protein G7 OS=Vaccinia virus OX=10245 GN=VACV_IOC_B141_111 PE=3 SV=1 - [A0A0M4SA95_9POXV]	6.04137	17.39	7	6	6	7	3.44769e+07	368	41.5533	7.53271
	A2	Sequence	# PSMs	# Proteins	# Protein Groups	Protein Group Accessions	Modifications	ΔCn	Area	q-Value	PEP	XCorr	Charge	MH+ [Da]	ΔM [ppm]	RT [min]	# Missed Cleavages
	High	YALINLVQYR	1	6	1	A0A0M4SA95		0	2.46247e+07	0	0.0004102	2.33626	2	1252.71	1.38043	48.0394	0
	High	STIFDIVSK	1	6	1	A0A0M4SA95		0	0	0	0.0609	1.93301	2	1009.56	0.0840502	46.0416	0
	High	cIVQSVLR	1	6	1	A0A0M4SA95	C1(Carbamidomethyl)	0	1.67212e+07	0	0.01723	1.7721	2	974.547	1.44901	37.2003	0
	High	DISINSEYIESK	1	6	1	A0A0M4SA95		0	4.53062e+07	0	0.03483	1.26506	2	1397.68	1.12084	37.8762	0
	High	SmSQELAELLEMK	1	7	1	A0A0M4SA95	M2(Oxidation)	0	5.0325e+06	0	0.05357	1.24664	2	1524.73	2.4457	48.9701	0
	High	EPISDYSAEVER	1	6	1	A0A0M4SA95		0	3.34998e+07	0	0.06464	0.866923	2	1394.65	2.10706	32.7995	0
	High	SmSQELAELLEmK	1	7	1	A0A0M4SA95	M2(Oxidation); M12(Oxidation)	0	1.94225e+07	0	0.1153	0.741053	2	1540.73	1.68002	44.8317	0
A0A0A1CT95	DNA-directed RNA polymerase 147 kDa polypeptide OS=Vaccinia virus OX=10245 GN=VAC_TKT3_088 PE=3 SV=1 - [A0A0A1CT95_9POXV]	5.5474	2.8	20	4	4	4	6.9364e+07	1286	146.711	7.44482
	A2	Sequence	# PSMs	# Proteins	# Protein Groups	Protein Group Accessions	Modifications	ΔCn	Area	q-Value	PEP	XCorr	Charge	MH+ [Da]	ΔM [ppm]	RT [min]	# Missed Cleavages
	High	LDDINVPNSLIYQK	1	19	1	A0A0A1CT95		0	1.30121e+07	0	0.01091	1.82287	2	1631.87	2.37406	43.7387	0
	High	EPYSDDINLK	1	19	1	A0A0A1CT95		0	4.41981e+06	0	0.05547	1.72054	2	1193.57	0.0232446	33.8742	0
	High	IFVNAFTVDK	1	20	1	A0A0A1CT95		0	2103669	0	0.03617	1.21801	2	1153.63	2.37164	43.526	0
	High	SREPYSDDINLK	1	19	1	A0A0A1CT95		0	1.9066e+08	0.004	0.287	2.004	2	1436.7	1.22881	31.2507	1
A0A2I2MDE8	Core protein A15 OS=Vaccinia virus (strain Western Reserve) OX=10254 GN=A15L PE=3 SV=1 - [A0A2I2MDE8_VACCW]	5.12968	34.04	1	3	3	5	1.84683e+07	94	10.9437	7.25439
	A2	Sequence	# PSMs	# Proteins	# Protein Groups	Protein Group Accessions	Modifications	ΔCn	Area	q-Value	PEP	XCorr	Charge	MH+ [Da]	ΔM [ppm]	RT [min]	# Missed Cleavages
	High	EGFKLDESIK	1	1	1	A0A2I2MDE8		0	1.3711e+07	0	0.00155	2.87536	2	1165.61	1.39718	34.7894	1
	High	SILLVNPSSIDLLK	1	1	1	A0A2I2MDE8		0	1.47945e+07	0	0.003392	2.25432	2	1511.91	1.66455	52.3652	0
	High	VIVmPDNR	2	1	1	A0A2I2MDE8	M4(Oxidation)	0	2.68994e+07	0	0.1171	1.42904	2	959.499	0.928188	26.3996	0
	High	VIVMPDNR	1	1	1	A0A2I2MDE8		0	9.47487e+06	0	0.0232	0.778911	2	943.504	0.53556	32.0084	0
A0A0M3UMK9	Metalloendopeptidase OS=Vaccinia virus OX=10245 GN=VACV_IOC_B141_104 PE=3 SV=1 - [A0A0M3UMK9_9POXV]	4.22043	7.11	13	4	4	4	6.716e+06	591	67.8945	6.93213
	A2	Sequence	# PSMs	# Proteins	# Protein Groups	Protein Group Accessions	Modifications	ΔCn	Area	q-Value	PEP	XCorr	Charge	MH+ [Da]	ΔM [ppm]	RT [min]	# Missed Cleavages
	High	SINSATESDAIR	1	11	1	A0A0M3UMK9		0	5.71277e+06	0	0.03835	2.28172	2	1263.62	1.26377	27.69	0
	High	ELENEYYFR	1	13	1	A0A0M3UMK9		0	6.38542e+06	0	0.04698	1.93872	2	1262.57	1.99225	37.5935	0
	High	LGPGTLDFFK	1	11	1	A0A0M3UMK9		0	8.04982e+06	0	0.07498	0.946445	2	1094.59	1.831	48.6332	0
	High	DIIVIYPNFSK	1	12	1	A0A0M3UMK9		0	4.9189e+06	0	0.161	0.77058	2	1308.72	1.33253	48.713	0
A0A0A7A5I1	DNA-directed RNA polymerase 35 kDa subunit OS=Vaccinia virus OX=10245 GN=VACV_BRZ_SERRO2_150 PE=3 SV=1 - [A0A0A7A5I1_9POXV]	4.2111	13.11	10	4	4	7	4.29999e+07	305	35.369	5.66846
	A2	Sequence	# PSMs	# Proteins	# Protein Groups	Protein Group Accessions	Modifications	ΔCn	Area	q-Value	PEP	XCorr	Charge	MH+ [Da]	ΔM [ppm]	RT [min]	# Missed Cleavages
	High	SPFIVISPmGK	2	9	1	A0A0A7A5I1	M9(Oxidation)	0	3.77603e+07	0	0.02659	2.15219	2	1191.65	1.48315	42.3028	0
	High	SPFIVISPMGK	1	9	1	A0A0A7A5I1		0	1.51756e+07	0	0.01298	2.05891	2	1175.65	1.53902	46.7423	0
	High	TIIDPDFVFR	2	6	1	A0A0A7A5I1		0	8.10203e+07	0	0.105	1.34464	2	1222.65	0.552216	50.0205	0
	High	ILSASNRL	1	8	1	A0A0A7A5I1		0	1.0219e+07	0	0.1666	1.11739	2	873.516	0.937069	32.0144	1
	High	LTFLDVEVFNR	1	10	1	A0A0A7A5I1		0	873145	0	0.08985	0.792904	2	1352.72	1.48344	52.2118	0
M9WGC0	A-type inclusion protein OS=Vaccinia virus OX=10245 GN=VACV_TT10_189 PE=4 SV=1 - [M9WGC0_9POXV]	3.8767	7.45	28	5	5	7	1.33335e+07	725	84.4026	5.19873
	A2	Sequence	# PSMs	# Proteins	# Protein Groups	Protein Group Accessions	Modifications	ΔCn	Area	q-Value	PEP	XCorr	Charge	MH+ [Da]	ΔM [ppm]	RT [min]	# Missed Cleavages
	High	TIFNNGVDAESR	1	6	1	M9WGC0		0	1.74851e+07	0	0.0003985	2.00564	2	1322.64	1.66976	32.8162	0
	High	TIFNnGVDAESR	2	6	1	M9WGC0	N5(Deamidated)	0	1.60018e+07	0	0.01119	1.87106	2	1323.62	0.371928	34.5078	0
	High	SDEIFALLSR	1	26	1	M9WGC0		0	1.01934e+07	0	0.01261	1.55313	2	1150.61	1.12859	50.7772	0
	High	DFATEVEK	1	22	1	M9WGC0		0	7.11082e+06	0.004	0.2097	1.59088	2	938.447	0.433427	31.1981	0
	High	FFNmIcDIHR	1	26	1	M9WGC0	M4(Oxidation); C6(Carbamidomethyl)	0	466275	0.004	0.2655	0.776083	2	1368.62	1.53213	36.452	0
	High	LWNDELSSEScLSR	1	5	1	M9WGC0	C11(Carbamidomethyl)	0	1.23222e+07	0.004	0.2114	0.248	2	1695.77	2.15043	39.5555	0
A0A0A1CQT2	Virion core protein OS=Vaccinia virus OX=10245 GN=VAC_TKT3_097 PE=3 SV=1 - [A0A0A1CQT2_9POXV]	3.85332	18.49	8	4	4	5	9.87336e+06	146	16.9191	8.26514
	A2	Sequence	# PSMs	# Proteins	# Protein Groups	Protein Group Accessions	Modifications	ΔCn	Area	q-Value	PEP	XCorr	Charge	MH+ [Da]	ΔM [ppm]	RT [min]	# Missed Cleavages
	High	FLFmNRPDVIK	1	8	1	A0A0A1CQT2	M4(Oxidation)	0	5.16026e+06	0	0.002085	2.03388	2	1395.75	1.84568	39.6436	0
	High	EKYIVLER	1	7	1	A0A0A1CQT2		0	3.08372e+06	0	0.01406	1.81943	2	1049.6	1.42927	32.0278	1
	High	FLFMNRPDVIK	1	8	1	A0A0A1CQT2		0	4.54619e+06	0	0.01493	1.45899	2	1379.75	1.98595	43.4836	0
	High	DINNIVTK	1	7	1	A0A0A1CQT2		0	1.72804e+07	0	0.08218	1.07319	2	916.511	1.14626	31.2265	0
	High	YIVLER	1	7	1	A0A0A1CQT2		0	7.17941e+06	0.004	0.2891	0.845001	2	792.462	0.810678	34.0143	0
Q91M95	Cu-Zn superoxide dismutase-like protein OS=Vaccinia virus (strain Tashkent) OX=301352 GN=A45R PE=3 SV=1 - [SODL_VACCU]	3.78368	26.67	8	4	4	4	2.13759e+07	120	13.1718	7.32764
	A2	Sequence	# PSMs	# Proteins	# Protein Groups	Protein Group Accessions	Modifications	ΔCn	Area	q-Value	PEP	XCorr	Charge	MH+ [Da]	ΔM [ppm]	RT [min]	# Missed Cleavages
	High	SGTYSLIIHR	1	8	1	Q91M95		0	1.58679e+07	0	0.03009	2.03158	2	1146.63	1.08485	34.8138	0
	High	DKVLGSVIGLK	1	7	1	Q91M95		0	3.68264e+06	0	0.007841	1.75211	2	1128.7	1.32153	39.8209	1
	High	GVIYFEPVHGK	1	8	1	Q91M95		0	3.70582e+07	0	0.1961	1.01565	2	1245.66	1.24501	37.0088	0
	High	VLGSVIGLK	1	7	1	Q91M95		0	1.12015e+07	0.004	0.2404	0.917915	2	885.578	1.44568	40.8341	0
A0A0A1CPR5	Viral core cysteine proteinase OS=Vaccinia virus OX=10245 GN=VAC_TKT3_066 PE=3 SV=1 - [A0A0A1CPR5_9POXV]	3.27824	4.49	13	2	2	2	9.1442e+06	423	48.9836	8.01611
	A2	Sequence	# PSMs	# Proteins	# Protein Groups	Protein Group Accessions	Modifications	ΔCn	Area	q-Value	PEP	XCorr	Charge	MH+ [Da]	ΔM [ppm]	RT [min]	# Missed Cleavages
	High	FFEcTFGAK	1	13	1	A0A0A1CPR5	C4(Carbamidomethyl)	0	1.08419e+07	0	0.00291	1.6433	2	1106.5	1.66466	38.753	0
	High	FLNSLAIHEK	1	13	1	A0A0A1CPR5		0	7.44649e+06	0	0.04176	1.63494	2	1171.65	1.13663	35.4629	0
A0A0A7A5N0	Early transcription factor 82 kDa subunit OS=Vaccinia virus OX=10245 GN=VACV_BRZ_SERRO2_124 PE=3 SV=1 - [A0A0A7A5N0_9POXV]	2.75517	4.79	12	3	3	3	6.54219e+06	710	82.2804	7.21045
	A2	Sequence	# PSMs	# Proteins	# Protein Groups	Protein Group Accessions	Modifications	ΔCn	Area	q-Value	PEP	XCorr	Charge	MH+ [Da]	ΔM [ppm]	RT [min]	# Missed Cleavages
	High	SHLNIQQPEIVK	1	10	1	A0A0A7A5N0		0	4.46051e+06	0	0.00101	2.75517	2	1405.78	1.99111	33.5081	0
	High	VQDLDINYK	1	11	1	A0A0A7A5N0		0	2.92346e+06	0	0.04491	1.57444	2	1107.57	0.937274	33.9293	0
	High	ALYLTPYDYIDEK	1	11	1	A0A0A7A5N0		0	1.22426e+07	0	0.08055	1.42638	2	1603.79	2.32007	47.5456	0
A0A0A1CQR6	Myristylprotein OS=Vaccinia virus OX=10245 GN=VAC_TKT3_077 PE=3 SV=1 - [A0A0A1CQR6_9POXV]	2.6878	6.76	13	2	2	2	7.00735e+06	340	38.7343	7.57666
	A2	Sequence	# PSMs	# Proteins	# Protein Groups	Protein Group Accessions	Modifications	ΔCn	Area	q-Value	PEP	XCorr	Charge	MH+ [Da]	ΔM [ppm]	RT [min]	# Missed Cleavages
	High	LVNTGPGGLSALLR	1	13	1	A0A0A1CQR6		0	1.34349e+07	0	0.0004411	2.6878	2	1367.8	1.50504	47.5323	0
	High	mHDVIAPAK	1	13	1	A0A0A1CQR6	M1(Oxidation)	0	579829	0.004	0.2473	1.38378	2	997.515	1.35725	24.2892	0
A0A2I6J1C0	DNA-directed RNA polymerase 18 kDa subunit OS=Vaccinia virus OX=10245 PE=3 SV=1 - [A0A2I6J1C0_9POXV]	2.38746	6.83	5	1	1	2	6.91226e+07	161	17.959	5.8208
	A2	Sequence	# PSMs	# Proteins	# Protein Groups	Protein Group Accessions	Modifications	ΔCn	Area	q-Value	PEP	XCorr	Charge	MH+ [Da]	ΔM [ppm]	RT [min]	# Missed Cleavages
	High	DSGTVSFSDSK	2	5	1	A0A2I6J1C0		0	6.91226e+07	0	0.001112	2.38746	2	1129.5	0.828049	27.8576	0
A0A0A1CVH0	Internal virion protein OS=Vaccinia virus OX=10245 GN=VAC_TKT3_080 PE=4 SV=1 - [A0A0A1CVH0_9POXV]	2.30756	2.57	15	1	1	1	5.77322e+06	350	40.6537	8.67529
	A2	Sequence	# PSMs	# Proteins	# Protein Groups	Protein Group Accessions	Modifications	ΔCn	Area	q-Value	PEP	XCorr	Charge	MH+ [Da]	ΔM [ppm]	RT [min]	# Missed Cleavages
	High	KAVGFPLLK	1	15	1	A0A0A1CVH0		0	5.77322e+06	0	0.00288	2.30756	2	972.625	0.889617	39.8447	1
A0A2I6J1G4	CPXV155 protein OS=Vaccinia virus OX=10245 PE=4 SV=1 - [A0A2I6J1G4_9POXV]	2.25611	7.19	32	1	1	1	3.23147e+07	167	19.0235	6.07471
	A2	Sequence	# PSMs	# Proteins	# Protein Groups	Protein Group Accessions	Modifications	ΔCn	Area	q-Value	PEP	XCorr	Charge	MH+ [Da]	ΔM [ppm]	RT [min]	# Missed Cleavages
	High	LLPVEEPDPVKK	1	32	1	A0A2I6J1G4		0	3.23147e+07	0	0.04438	2.25611	2	1363.78	0.827152	34.4337	1
Q85343	27 kDa protein OS=Vaccinia virus OX=10245 PE=4 SV=1 - [Q85343_9POXV]	2.13345	12.55	10	3	3	4	5.82181e+06	239	27.8894	8.95361
	A2	Sequence	# PSMs	# Proteins	# Protein Groups	Protein Group Accessions	Modifications	ΔCn	Area	q-Value	PEP	XCorr	Charge	MH+ [Da]	ΔM [ppm]	RT [min]	# Missed Cleavages
	High	VNTEFIAnGSFSGR	1	10	1	Q85343	N8(Deamidated)	0	6.59391e+06	0	0.08343	2.13345	2	1499.72	2.6892	38.6568	0
	High	YVYTDNAK	1	9	1	Q85343		0	4.51038e+06	0	0.1049	0.987359	2	973.464	1.27526	24.9279	0
	High	NTQFDITK	1	10	1	Q85343		0	6.36115e+06	0.006	0.3236	1.51832	2	966.49	0.822008	31.12	0
	High	VNTEFIANGSFSGR	1	10	1	Q85343		0	2.89554e+06	0.006	0.3204	0.495236	2	1498.73	2.45143	38.5331	0
A0A0A7A5R4	DNA-directed RNA polymerase 19 kDa subunit OS=Vaccinia virus OX=10245 GN=VACV_BRZ_SERRO2_122 PE=3 SV=1 - [A0A0A7A5R4_9POXV]	2.02762	9.76	2	1	1	1	1.1036e+06	164	19.0244	4.67822
	A2	Sequence	# PSMs	# Proteins	# Protein Groups	Protein Group Accessions	Modifications	ΔCn	Area	q-Value	PEP	XCorr	Charge	MH+ [Da]	ΔM [ppm]	RT [min]	# Missed Cleavages
	High	NGELLSVNDFDKDGLK	1	2	1	A0A0A7A5R4		0	1.1036e+06	0	0.05511	2.02762	3	1763.88	1.67588	41.6023	1
H2DXJ8	Glutaredoxin-1 OS=Vaccinia virus OX=10245 GN=VAC_DPP10_080 PE=3 SV=1 - [H2DXJ8_9POXV]	1.67358	15.89	4	2	2	2	9.09063e+06	107	12.2713	6.66846
	A2	Sequence	# PSMs	# Proteins	# Protein Groups	Protein Group Accessions	Modifications	ΔCn	Area	q-Value	PEP	XCorr	Charge	MH+ [Da]	ΔM [ppm]	RT [min]	# Missed Cleavages
	High	DYFEQITGGR	1	4	1	H2DXJ8		0	1.28274e+07	0	0.007658	1.67358	2	1185.55	0.200106	40.451	0
	High	YTcPFcR	1	2	1	H2DXJ8	C3(Carbamidomethyl); C6(Carbamidomethyl)	0	5.35383e+06	0.004	0.2355	0.680031	2	1003.41	1.64518	30.9113	0
A0A2I6J1J7	TA57R OS=Vaccinia virus OX=10245 PE=4 SV=1 - [A0A2I6J1J7_9POXV]	1.64666	16.67	10	1	1	1	694616	60	6.82646	7.51807
	A2	Sequence	# PSMs	# Proteins	# Protein Groups	Protein Group Accessions	Modifications	ΔCn	Area	q-Value	PEP	XCorr	Charge	MH+ [Da]	ΔM [ppm]	RT [min]	# Missed Cleavages
	High	VVDTFISYNR	1	10	1	A0A2I6J1J7		0	694616	0	0.03594	1.64666	2	1213.62	1.05702	38.2467	0
P29192	Protein A6 OS=Vaccinia virus (strain Western Reserve) OX=10254 GN=VACWR125 PE=1 SV=1 - [A6_VACCW]	0	8.09	13	3	3	3	1.67964e+06	371	42.9794	5.73193
	A2	Sequence	# PSMs	# Proteins	# Protein Groups	Protein Group Accessions	Modifications	ΔCn	Area	q-Value	PEP	XCorr	Charge	MH+ [Da]	ΔM [ppm]	RT [min]	# Missed Cleavages
	High	IYTLIYR	1	12	1	P29192		0	2.91542e+06	0	0.02276	1.47318	2	941.546	0.677441	40.4466	0
	High	ImEIVSHLR	1	11	1	P29192	M2(Oxidation)	0	972276	0	0.0639	1.08985	2	1113.61	1.88307	31.5452	0
	High	LRQDTEDIVSDSKK	1	13	1	P29192		0	1.15123e+06	0.004	0.2272	1.3716	3	1633.84	0.694611	25.3369	2
A0A2I6TE18	Profilin OS=Vaccinia virus OX=10245 GN=44.1rMVA_153 PE=3 SV=1 - [A0A2I6TE18_9POXV]	0	10.16	3	1	1	1		128	14.5336	9.5835
	A2	Sequence	# PSMs	# Proteins	# Protein Groups	Protein Group Accessions	Modifications	ΔCn	Area	q-Value	PEP	XCorr	Charge	MH+ [Da]	ΔM [ppm]	RT [min]	# Missed Cleavages
	High	NNKFEDAAIVDYK	1	3	1	A0A2I6TE18		0	0	0.004	0.2198	0.491773	2	1526.75	2.45988	34.6069	1
M9WLG5	Uncharacterized protein OS=Vaccinia virus OX=10245 GN=VACV_TT10_147 PE=4 SV=1 - [M9WLG5_9POXV]	0	44.44	1	1	1	3	542937	72	8.65158	7.50342
	A2	Sequence	# PSMs	# Proteins	# Protein Groups	Protein Group Accessions	Modifications	ΔCn	Area	q-Value	PEP	XCorr	Charge	MH+ [Da]	ΔM [ppm]	RT [min]	# Missed Cleavages
	High	YLIqVITYNYqLFLYIIDWMVDIHGGINYSnR	3	1	1	M9WLG5	Q4(Deamidated); Q11(Deamidated); N31(Deamidated)	0	542937	0.006	0.326	0.0311011	4	3940.95	-0.656816	45.6976	0
A0A0A1CV13	Cap-specific mRNA (nucleoside-2'-O-)-methyltransferase OS=Vaccinia virus OX=10245 GN=VAC_TKT3_085 PE=4 SV=1 - [A0A0A1CV13_9POXV]	0	5.71	13	2	2	2	5.73949e+06	333	38.8192	9.51025
	A2	Sequence	# PSMs	# Proteins	# Protein Groups	Protein Group Accessions	Modifications	ΔCn	Area	q-Value	PEP	XCorr	Charge	MH+ [Da]	ΔM [ppm]	RT [min]	# Missed Cleavages
	High	DHFYNLGVIIK	1	11	1	A0A0A1CV13		0	1.50342e+06	0	0.01556	1.24458	2	1318.72	0.0458024	44.7149	0
	High	FVDEEYLR	1	13	1	A0A0A1CV13		0	9.97557e+06	0	0.09516	0.689932	2	1070.52	0.309476	36.1147	0
A0A0A1CVJ1	Primase D5 OS=Vaccinia virus OX=10245 GN=VAC_TKT3_100 PE=3 SV=1 - [A0A0A1CVJ1_9POXV]	0	0.89	15	1	1	1		785	90.3982	7.31299
	A2	Sequence	# PSMs	# Proteins	# Protein Groups	Protein Group Accessions	Modifications	ΔCn	Area	q-Value	PEP	XCorr	Charge	MH+ [Da]	ΔM [ppm]	RT [min]	# Missed Cleavages
	High	TVEANIR	1	15	1	A0A0A1CVJ1		0	0	0.004	0.2611	0.246905	2	802.443	1.0371	21.0903	0
Q49P99	Secreted protein OS=Vaccinia virus OX=10245 GN=m8256L PE=4 SV=1 - [Q49P99_9POXV]	0	66.67	1	1	1	1	3.25487e+06	75	8.4185	7.25439
	A2	Sequence	# PSMs	# Proteins	# Protein Groups	Protein Group Accessions	Modifications	ΔCn	Area	q-Value	PEP	XCorr	Charge	MH+ [Da]	ΔM [ppm]	RT [min]	# Missed Cleavages
	High	cPLHIISAFTLLAInALILGHTISPVDLSFTIcGYEIRSIFDSETDTIVK	1	1	1	Q49P99	C1(Carbamidomethyl); N15(Deamidated); C33(Carbamidomethyl)	0	3.25487e+06	0.004	0.2372	0.245	6	5575.9	-1.69161	51.7892	1
H2DWH5	IMV membrane protein OS=Vaccinia virus OX=10245 GN=VAC_DPP10_143 PE=3 SV=1 - [H2DWH5_9POXV]	0	27.14	5	1	1	1	1.41342e+07	70	7.62911	9.20264
	A2	Sequence	# PSMs	# Proteins	# Protein Groups	Protein Group Accessions	Modifications	ΔCn	Area	q-Value	PEP	XCorr	Charge	MH+ [Da]	ΔM [ppm]	RT [min]	# Missed Cleavages
	High	NSQNPNPSPNLNSPPPEPK	1	5	1	H2DWH5		0	1.41342e+07	0	0.07984	1.04202	3	2027.98	0.357345	29.7524	0
H2DXN9	Uracil-DNA glycosylase OS=Vaccinia virus OX=10245 GN=VAC_DPP10_120 PE=3 SV=1 - [H2DXN9_9POXV]	0	17.89	1	1	1	1	3.08177e+06	218	25.0349	8.36768
	A2	Sequence	# PSMs	# Proteins	# Protein Groups	Protein Group Accessions	Modifications	ΔCn	Area	q-Value	PEP	XCorr	Charge	MH+ [Da]	ΔM [ppm]	RT [min]	# Missed Cleavages
	High	MnSVTVSHAPYTITYHDDWKPVmSqLVEFYnEVASWLLR	1	1	1	H2DXN9	N2(Deamidated); M23(Oxidation); Q25(Deamidated); N31(Deamidated)	0	3.08177e+06	0.006	0.3231	0.120328	4	4646.16	-6.41036	43.2949	0
A0A2I6TEC0	IMV surface protein OS=Vaccinia virus OX=10245 GN=44.1rMVA_137 PE=4 SV=1 - [A0A2I6TEC0_9POXV]	0	8.18	9	1	1	1	1.13869e+06	110	12.5374	5.38916
	A2	Sequence	# PSMs	# Proteins	# Protein Groups	Protein Group Accessions	Modifications	ΔCn	Area	q-Value	PEP	XCorr	Charge	MH+ [Da]	ΔM [ppm]	RT [min]	# Missed Cleavages
	High	LENHAETLR	1	9	1	A0A2I6TEC0		0	1.13869e+06	0	0.06984	1.51689	2	1082.56	0.737771	23.8365	0
A0A0A1CST0	Cell surface-binding protein OS=Vaccinia virus OX=10245 GN=VAC_TKT3_103 PE=4 SV=1 - [A0A0A1CST0_9POXV]	0	13.82	25	3	3	3	1.99029e+06	304	35.3501	8.77783
	A2	Sequence	# PSMs	# Proteins	# Protein Groups	Protein Group Accessions	Modifications	ΔCn	Area	q-Value	PEP	XCorr	Charge	MH+ [Da]	ΔM [ppm]	RT [min]	# Missed Cleavages
	High	TLLSSSnHDGKPHYITENYR	1	16	1	A0A0A1CST0	N7(Deamidated)	0	1.5615e+06	0	0.06381	2.06704	4	2333.12	3.93521	31.1831	0
	High	IVNQLDSIR	1	24	1	A0A0A1CST0		0	2.44194e+06	0	0.04482	1.17482	2	1057.6	1.33011	33.9051	0
	High	YSGEINLVHWNKK	1	25	1	A0A0A1CST0		0	1.96745e+06	0.004	0.2423	1.11855	3	1587.83	0.885791	35.3979	1
A0A0A7A5L3	Serine/threonine-protein kinase OS=Vaccinia virus OX=10245 GN=VACV_BRZ_SERRO2_047 PE=3 SV=1 - [A0A0A7A5L3_9POXV]	0	3.42	7	1	1	1	1.15085e+06	439	52.1128	7.97217
	A2	Sequence	# PSMs	# Proteins	# Protein Groups	Protein Group Accessions	Modifications	ΔCn	Area	q-Value	PEP	XCorr	Charge	MH+ [Da]	ΔM [ppm]	RT [min]	# Missed Cleavages
	High	LYSPmETTAEFTVPK	1	7	1	A0A0A7A5L3	M5(Oxidation)	0	1.15085e+06	0.008	0.3261	0.274876	2	1729.84	2.03978	40.6826	0
A0A0A7A5M0	Early transcription factor 70 kDa subunit OS=Vaccinia virus OX=10245 GN=VACV_BRZ_SERRO2_109 PE=3 SV=1 - [A0A0A7A5M0_9POXV]	0	2.98	14	2	2	2	4.2459e+06	637	73.7659	7.21045
	A2	Sequence	# PSMs	# Proteins	# Protein Groups	Protein Group Accessions	Modifications	ΔCn	Area	q-Value	PEP	XCorr	Charge	MH+ [Da]	ΔM [ppm]	RT [min]	# Missed Cleavages
	High	YENDIITVPFR	1	13	1	A0A0A7A5M0		0	3.41885e+06	0	0.05624	1.02037	2	1366.7	1.73479	46.5094	0
	High	VLLGELVR	1	14	1	A0A0A7A5M0		0	5.07295e+06	0.004	0.2059	0.834107	2	898.573	0.66565	43.7629	0
A0A0A7A5H7	Putative DNA-binding phosphoprotein OS=Vaccinia virus OX=10245 GN=VACV_BRZ_SERRO2_054 PE=3 SV=1 - [A0A0A7A5H7_9POXV]	0	15.84	7	2	2	3	4.33882e+07	101	11.4267	9.11475
	A2	Sequence	# PSMs	# Proteins	# Protein Groups	Protein Group Accessions	Modifications	ΔCn	Area	q-Value	PEP	XCorr	Charge	MH+ [Da]	ΔM [ppm]	RT [min]	# Missed Cleavages
	High	VcDVR	1	7	1	A0A0A7A5H7	C2(Carbamidomethyl)	0	0	0	0.202	0.289478	2	648.314	1.21893	21.8281	0
	High	VDKPSSPAcER	2	6	1	A0A0A7A5H7	C9(Carbamidomethyl)	0	4.33882e+07	0.004	0.2362	0.830314	2	1245.59	1.1806	21.9193	0
A0A0A7A5L6	mRNA-capping enzyme catalytic subunit OS=Vaccinia virus OX=10245 GN=VACV_BRZ_SERRO2_104 PE=3 SV=1 - [A0A0A7A5L6_9POXV]	0	1.3	1	1	1	1		844	96.6715	8.38232
	A2	Sequence	# PSMs	# Proteins	# Protein Groups	Protein Group Accessions	Modifications	ΔCn	Area	q-Value	PEP	XCorr	Charge	MH+ [Da]	ΔM [ppm]	RT [min]	# Missed Cleavages
	High	YmSSEPIIFGK	1	1	1	A0A0A7A5L6	M2(Oxidation)	0	0	0.006	0.3226	0.743362	2	1287.61	-17.7691	48.914	0
A0A7D3QLY0	Protein G3 OS=Vaccinia virus OX=10245 GN=IKMOJFFE_00067 PE=3 SV=1 - [A0A7D3QLY0_9POXV]	0	12.66	2	1	1	1		79	9.0317	6.53662
	A2	Sequence	# PSMs	# Proteins	# Protein Groups	Protein Group Accessions	Modifications	ΔCn	Area	q-Value	PEP	XCorr	Charge	MH+ [Da]	ΔM [ppm]	RT [min]	# Missed Cleavages
	High	TLLPILLLSK	1	2	1	A0A7D3QLY0		0	0	0	0.1231	0.995089	2	1110.75	0.192868	52.9416	0
Q85331	DNA-directed RNA polymerase (Fragment) OS=Vaccinia virus OX=10245 PE=3 SV=1 - [Q85331_9POXV]	0	11.17	4	2	2	2	977285	179	20.744	8.52881
	A2	Sequence	# PSMs	# Proteins	# Protein Groups	Protein Group Accessions	Modifications	ΔCn	Area	q-Value	PEP	XCorr	Charge	MH+ [Da]	ΔM [ppm]	RT [min]	# Missed Cleavages
	High	DPYAVINR	1	3	1	Q85331		0	977285	0.004	0.2499	0.538221	2	947.495	0.658036	32.4863	0
	High	NNmVTGVEIADR	1	3	1	Q85331	M3(Oxidation)	0	0	0.004	0.2752	0.489436	2	1334.64	0.856279	31.3701	0
Q88961	Nucleoside triphosphate phosphohydrolase I (Fragment) OS=Vaccinia virus OX=10245 PE=4 SV=1 - [Q88961_9POXV]	0	3.41	12	1	1	1		205	23.7003	9.23193
	A2	Sequence	# PSMs	# Proteins	# Protein Groups	Protein Group Accessions	Modifications	ΔCn	Area	q-Value	PEP	XCorr	Charge	MH+ [Da]	ΔM [ppm]	RT [min]	# Missed Cleavages
	High	YAPEITK	1	12	1	Q88961		0	0	0.006	0.3189	0.541878	2	821.441	1.02066	21.7623	0
A0A2I6J1D1	39 kDa core protein OS=Vaccinia virus OX=10245 PE=4 SV=1 - [A0A2I6J1D1_9POXV]	0	4.74	29	1	1	1	9.78653e+06	211	22.9245	5.97314
	A2	Sequence	# PSMs	# Proteins	# Protein Groups	Protein Group Accessions	Modifications	ΔCn	Area	q-Value	PEP	XCorr	Charge	MH+ [Da]	ΔM [ppm]	RT [min]	# Missed Cleavages
	High	AIDQILQLVK	1	29	1	A0A2I6J1D1		0	9.78653e+06	0.004	0.3002	0.613736	2	1140.7	1.42341	50.2059	0
A0A2I2MC04	RNA helicase NPH-II OS=Vaccinia virus (strain Western Reserve) OX=10254 GN=I8R PE=4 SV=1 - [A0A2I2MC04_VACCW]	0	4.14	25	3	3	3	6.33648e+06	676	77.5513	8.63135
	A2	Sequence	# PSMs	# Proteins	# Protein Groups	Protein Group Accessions	Modifications	ΔCn	Area	q-Value	PEP	XCorr	Charge	MH+ [Da]	ΔM [ppm]	RT [min]	# Missed Cleavages
	High	EAILSLNLR	1	7	1	A0A2I2MC04		0	5.15362e+06	0	0.01414	1.27898	2	1028.61	0.345895	44.796	0
	High	TGELTSIVR	1	8	1	A0A2I2MC04		0	1.30262e+07	0	0.1958	1.01825	2	975.548	0.878302	35.4457	0
	High	VLDIDEILEK	1	25	1	A0A2I2MC04		0	829636	0	0.1724	0.840692	2	1186.66	1.27868	48.9881	0
A0A0M4SA87	Protein I3 OS=Vaccinia virus OX=10245 GN=VACV_IOC_B141_098 PE=3 SV=1 - [A0A0M4SA87_9POXV]	0	4.89	10	1	1	1	3.7091e+06	266	29.5363	6.39209
	A2	Sequence	# PSMs	# Proteins	# Protein Groups	Protein Group Accessions	Modifications	ΔCn	Area	q-Value	PEP	XCorr	Charge	MH+ [Da]	ΔM [ppm]	RT [min]	# Missed Cleavages
	High	VSmTENVEEDLAR	1	10	1	A0A0M4SA87	M3(Oxidation)	0	3.7091e+06	0	0.1718	0.899555	2	1508.69	1.17958	32.4636	0

## Sheet: Band 4
Accession	Description	Score	Coverage	# Proteins	# Unique Peptides	# Peptides	# PSMs	Area	# AAs	MW [kDa]	calc. pI
Q9JFB8	TJ1R OS=Vaccinia virus (strain Tian Tan) OX=10253 PE=4 SV=1 - [Q9JFB8_VACCT]	86.7265	43.14	1	11	11	61	2401773225	153	17.8641	6.01123
	A2	Sequence	# PSMs	# Proteins	# Protein Groups	Protein Group Accessions	Modifications	ΔCn	Area	q-Value	PEP	XCorr	Charge	MH+ [Da]	ΔM [ppm]	RT [min]	# Missed Cleavages
	High	NKLEAVGHcYqSLSEEYR	4	1	1	Q9JFB8	C9(Carbamidomethyl); Q11(Deamidated)	0	5.59884e+08	0	3.011e-13	4.75288	3	2184.01	1.95046	35.6816	1
	High	RDIAFSNVmDILK	4	12	1	Q9JFB8	M9(Oxidation)	0	4.75543e+08	0	6.689e-11	3.95271	2	1537.81	1.74153	43.8063	1
	High	LFNKVPIVTDGR	7	13	1	Q9JFB8		0	5.81017e+08	0	0.01204	3.7932	2	1358.78	1.50446	38.1641	1
	High	DIAFSNVmDILK	11	12	1	Q9JFB8	M8(Oxidation)	0	1.17157e+09	0	0.001327	3.3101	2	1381.71	2.14811	49.8073	0
	High	ESSLATTAIDPIR	15	6	1	Q9JFB8		0	4.5864e+09	0	0.0002181	3.29302	2	1373.73	2.00527	40.3437	0
	High	LEAVGHcYqSLSEEYR	2	1	1	Q9JFB8	C7(Carbamidomethyl); Q9(Deamidated)	0	3.55656e+08	0	0.001862	3.03945	3	1941.87	1.6076	35.1129	0
	High	FTDSQDFKK	5	7	1	Q9JFB8		0	1.44736e+09	0	1.915e-05	2.67581	2	1115.54	1.623	25.0125	1
	High	KESSLATTAIDPIR	1	6	1	Q9JFB8		0	2.87458e+07	0	5.031e-05	2.42302	2	1501.82	1.59086	36.0266	1
	High	NKLEAVGHcYQSLSEEYR	1	1	1	Q9JFB8	C9(Carbamidomethyl)	0	0	0	5.538e-10	2.40291	3	2182.99	-11.2142	34.5167	1
	High	LFnKVPIVTDGR	1	13	1	Q9JFB8	N3(Deamidated)	0	1.5132e+07	0	0.0002397	2.22848	2	1359.77	1.49807	40.3019	1
	High	VPIVTDGR	3	13	1	Q9JFB8		0	9.02427e+08	0	0.01057	1.9859	2	856.489	0.872418	29.3862	0
	High	RDIAFSNVMDILK	2	12	1	Q9JFB8		0	8.6821e+07	0	0.0003007	1.90437	3	1521.81	0.615466	49.7963	1
	High	nKLEAVGHcYqSLSEEYR	1	1	1	Q9JFB8	N1(Deamidated); C9(Carbamidomethyl); Q11(Deamidated)	0	1.10407e+07	0	0.001189	1.71113	3	2184.99	3.0357	38.4477	1
	High	FTDSQDFK	2	7	1	Q9JFB8		0	1.46724e+08	0	0.004019	1.1136	2	987.443	1.02928	28.0552	0
	High	FTDSqDFKK	1	7	1	Q9JFB8	Q5(Deamidated)	0	1.02735e+07	0	0.004402	1.06625	2	1116.52	0.849795	25.6168	1
	High	KLFNKVPIVTDGR	1	13	1	Q9JFB8		0	4.53223e+06	0.003	0.0544	1.07986	3	1486.88	2.24883	35.6114	2
A0A7D3V615	Putative A14L OS=Vaccinia virus OX=10245 PE=3 SV=1 - [A0A7D3V615_9POXV]	69.0421	31.03	4	3	3	40	9.26344e+09	87	9.61004	9.05615
	A2	Sequence	# PSMs	# Proteins	# Protein Groups	Protein Group Accessions	Modifications	ΔCn	Area	q-Value	PEP	XCorr	Charge	MH+ [Da]	ΔM [ppm]	RT [min]	# Missed Cleavages
	High	VSGVIHTNHSDISmN	17	2	1	A0A7D3V615	M14(Oxidation)	0	1.85259e+10	0	6.615e-09	4.49721	2	1626.76	1.33203	25.8844	0
	High	VSGVIHTnHSDISmN	10	2	1	A0A7D3V615	N8(Deamidated); M14(Oxidation)	0	2.1578e+09	0	1.297e-06	4.44751	2	1627.75	4.70149	27.6289	0
	High	VSGVIHTnHSDISMN	1	2	1	A0A7D3V615	N8(Deamidated)	0	1.13713e+08	0	8.306e-05	2.96554	2	1611.75	2.42632	31.0162	0
	High	VSGVIHTNHSDISMN	2	2	1	A0A7D3V615		0	3.16278e+09	0	8.114e-07	2.53678	2	1610.76	2.05336	29.9726	0
	High	HcAPHR	6	3	1	A0A7D3V615	C2(Carbamidomethyl)	0	0	0	0.004484	1.90912	2	777.358	0.970628	29.5051	0
	High	STSPTR	4	4	1	A0A7D3V615		0	1.00033e+06	0.003	0.06896	1.52301	2	648.332	1.24239	11.3676	0
P21008	Core protein D2 OS=Vaccinia virus (strain Copenhagen) OX=10249 GN=D2L PE=2 SV=1 - [D2_VACCC]	68.2482	69.86	8	12	12	45	1.62305e+09	146	16.8931	8.27979
	A2	Sequence	# PSMs	# Proteins	# Protein Groups	Protein Group Accessions	Modifications	ΔCn	Area	q-Value	PEP	XCorr	Charge	MH+ [Da]	ΔM [ppm]	RT [min]	# Missed Cleavages
	High	KSnGTPTVAHIYK	4	5	1	P21008	N3(Deamidated)	0	4.92333e+08	0	0.001916	4.22215	3	1416.75	0.736471	27.6447	1
	High	KDINNIVTK	1	7	1	P21008		0	125097177	0	0.0003654	3.72087	2	1044.61	1.24008	26.0194	1
	High	TGISEPIPYYYLPLR	1	5	1	P21008		0	1.2621e+09	0	3.507e-05	3.69562	2	1781.95	1.8619	52.133	0
	High	SINISINNTEYPQLEGPIGTK	2	6	1	P21008		0	5.69551e+08	0	8.304e-08	3.38598	2	2288.18	0.469725	46.033	0
	High	SNGTPTVAHIYK	2	5	1	P21008		0	2.74583e+08	0	2.002e-06	3.38092	2	1287.67	0.683594	28.4833	0
	High	TGISEPIPYYYLPLRK	6	5	1	P21008		0	1.5965e+09	0	1.773e-06	2.98904	3	1910.04	1.283	47.7811	1
	High	IALLELFnAFR	1	7	1	P21008	N8(Deamidated)	0	1.48489e+07	0	6.552e-09	2.66312	2	1307.74	1.04219	53.1307	0
	High	FLFMNRPDVIK	4	8	1	P21008		0	6.65824e+08	0	4.52e-05	2.37282	2	1379.75	1.80901	43.4673	0
	High	SnGTPTVAHIYK	5	5	1	P21008	N2(Deamidated)	0	2.16398e+08	0	3.954e-05	2.17579	2	1288.65	1.34056	30.2457	0
	High	DINNIVTK	3	7	1	P21008		0	1.52381e+09	0	0.0024	2.11755	2	916.511	1.01307	31.4054	0
	High	LLFLEDVEPLLPDK	7	5	1	P21008		0	1748838702	0	9.268e-08	2.11752	2	1640.92	1.83363	57.0433	0
	High	FLFmNRPDVIK	2	8	1	P21008	M4(Oxidation)	0	5.98196e+08	0	4.494e-05	1.83675	3	1395.75	1.11451	40.3359	0
	High	EKYIVLER	2	7	1	P21008		0	2.28218e+08	0	0.0003511	1.6749	2	1049.6	1.31297	32.2843	1
	High	SINISInNTEYPQLEGPIGTK	2	6	1	P21008	N7(Deamidated)	0	1.34268e+08	0	0.0004746	1.55332	2	2289.16	1.69285	46.7074	0
	High	KSNGTPTVAHIYK	1	5	1	P21008		0	8.474e+07	0	0.02939	1.08335	2	1415.77	1.65691	26.1952	1
	High	YIVLER	2	7	1	P21008		0	1.37139e+06	0	0.01522	0.574495	2	792.462	0.887698	35.4935	0
M9WFT1	Major core protein 4a precursor OS=Vaccinia virus OX=10245 GN=VACV_TT11_163 PE=3 SV=1 - [M9WFT1_9POXV]	51.8361	29.26	31	21	22	42	2.20562e+08	892	102.339	6.40479
	A2	Sequence	# PSMs	# Proteins	# Protein Groups	Protein Group Accessions	Modifications	ΔCn	Area	q-Value	PEP	XCorr	Charge	MH+ [Da]	ΔM [ppm]	RT [min]	# Missed Cleavages
	High	LVEFFPDIPVNNNIVLHTR	1	20	1	M9WFT1		0	4.1575e+07	0	0.002934	4.27127	3	2237.21	2.31293	51.877	0
	High	IDDAQITTDDLVK	2	32	1	M9WFT1		0	2.32213e+08	0	8.438e-06	3.66464	2	1446.73	1.55064	38.1174	0
	High	LGINYLIDTTSR	2	33	1	M9WFT1		0	2.09352e+08	0	1.738e-09	3.28024	2	1365.74	0.573615	46.0664	0
	High	SIVTLDQLEDSEYLFR	1	32	1	M9WFT1		0	1.47673e+07	0	4.04e-11	3.20221	2	1927.97	1.61922	52.2877	0
	High	FDDAYNIADAAR	2	25	1	M9WFT1		0	5.41609e+07	0	7.879e-09	2.72374	2	1341.61	1.78241	37.287	0
	High	QDELQAAISK	1	33	1	M9WFT1		0	9.43985e+07	0	0.004854	2.53099	2	1102.58	1.52173	32.1178	0
	High	VFTDISMSLYK	1	32	1	M9WFT1		0	4.65728e+07	0	4.988e-08	2.5289	2	1303.66	1.23616	45.4115	0
	High	ILSMINYYNEMSR	1	33	2	M9WFT1;A0A2I6J1D5		0	2.50851e+07	0	0.0003065	2.52125	2	1633.77	1.61716	46.644	0
	High	NLVTSIYTIER	2	19	1	M9WFT1		0	2.20119e+08	0	2.823e-05	2.43241	2	1308.72	1.98674	45.1545	0
	High	DLIAMENLK	1	32	1	M9WFT1		0	3.55672e+07	0	0.01432	2.41158	2	1046.56	0.797379	42.3583	0
	High	DNNMLVSQALNSVANR	1	16	1	M9WFT1		0	1.76596e+06	0	4.7e-06	2.30496	2	1745.86	1.07265	45.8544	0
	High	QDFDNLIGVR	1	32	1	M9WFT1		0	29371523	0	0.001861	2.26565	2	1176.6	1.18914	42.5935	0
	High	TVTNLISETLK	2	32	1	M9WFT1		0	1.63659e+08	0	0.009861	2.1102	2	1218.7	1.28247	44.1114	0
	High	SImGSNNISIISIRPK	1	13	1	M9WFT1	M3(Oxidation)	0	4.17015e+07	0	1.719e-06	2.03639	3	1745.96	1.12071	39.5273	0
	High	ILSmINYYNEMSR	2	33	2	M9WFT1;A0A2I6J1D5	M4(Oxidation)	0	3.89048e+07	0	7.993e-05	1.91835	2	1649.77	1.87202	40.0403	0
	High	LVEFFPDIPVNnNIVLHTR	2	20	1	M9WFT1	N12(Deamidated)	0	6.54957e+06	0	0.0006942	1.83383	3	2238.2	1.65422	52.0923	0
	High	SYSLIRPK	1	32	1	M9WFT1		0	6.12826e+07	0	0.001086	1.71002	2	963.563	0.78204	29.8615	0
	High	YQSLIPR	1	33	1	M9WFT1		0	6.44169e+07	0	0.01568	1.57015	2	876.495	0.998529	35.1633	0
	High	LMADKPHETAIK	1	32	1	M9WFT1		0	9.05415e+06	0	0.003559	1.53858	2	1353.72	3.12559	24.9043	0
	High	DLIAmENLK	1	32	1	M9WFT1	M5(Oxidation)	0	4.78688e+07	0	0.00275	1.418	2	1062.55	1.20543	35.1566	0
	High	EVVMAYVGIK	1	32	1	M9WFT1		0	0	0	0.0001797	1.39568	2	1108.61	1.278	42.1159	0
	High	VFTDISmSLYK	2	32	1	M9WFT1	M7(Oxidation)	0	8.09794e+07	0	0.02558	1.31251	2	1319.66	2.1144	41.1944	0
	High	QYIVTTLMK	1	31	1	M9WFT1		0	1.4674e+07	0	0.003183	1.25751	2	1096.61	1.42154	41.8944	0
	High	LmADKPHETAIK	1	32	1	M9WFT1	M2(Oxidation)	0	1.77943e+07	0	0.01911	1.1827	2	1369.72	1.45429	23.4848	0
	High	nLVTSIYTIER	1	19	1	M9WFT1	N1(Deamidated)	0	144180	0	0.03714	0.898199	2	1309.72	17.0786	45.5055	0
	High	QYIVTTLmK	2	31	1	M9WFT1	M8(Oxidation)	0	2.14452e+07	0	0.01157	0.879676	2	1112.6	0.924537	35.8148	0
	High	SImGSnNISIISIRPK	2	13	1	M9WFT1	M3(Oxidation); N6(Deamidated)	0	6.53107e+06	0	0.02189	0.566661	3	1746.94	0.906324	40.5129	0
	High	DNNmLVSQALNSVANR	1	16	1	M9WFT1	M4(Oxidation)	0	4.16304e+06	0	0.02439	0.245	2	1761.86	3.53336	43.5565	0
	High	SSIMHIGLSETGFMR	1	6	1	M9WFT1		0	4.83981e+06	0.003	0.07978	1.67402	2	1665.81	3.26884	44.5264	0
	High	LTDTEYR	1	32	1	M9WFT1		0	2.46706e+07	0.005	0.1259	1.28346	2	897.432	1.29185	24.8064	0
	High	IVSTVLPHLcLDYK	1	32	1	M9WFT1	C10(Carbamidomethyl)	0	2.93936e+07	0.005	0.1285	1.12021	3	1657.9	2.08771	45.7206	0
	High	SIMGSNNISIISIRPK	1	13	1	M9WFT1		0	1.26783e+07	0.005	0.1195	0.903125	3	1729.97	1.93151	43.0948	0
P03295	Core protein VP8 OS=Vaccinia virus (strain Western Reserve) OX=10254 GN=VACWR091 PE=1 SV=1 - [VP8_VACCW]	50.0675	47.01	7	12	12	31	6.53609e+08	251	28.4387	6.26514
	A2	Sequence	# PSMs	# Proteins	# Protein Groups	Protein Group Accessions	Modifications	ΔCn	Area	q-Value	PEP	XCorr	Charge	MH+ [Da]	ΔM [ppm]	RT [min]	# Missed Cleavages
	High	QGSSPILcIFETR	3	8	1	P03295	C8(Carbamidomethyl)	0	281355200	0	0.0005716	3.83069	2	1507.76	1.51606	50.8815	0
	High	ENMESASTEYTPIGDNK	2	7	1	P03295		0	1.21291e+08	0	0.002808	3.75473	2	1885.82	1.60131	33.0675	0
	High	ELESYSSSPLQEPIR	1	8	1	P03295		0	8.00646e+08	0	2.078e-08	3.6901	2	1734.86	1.27143	38.9841	0
	High	YAGINILNVYSPSTSIR	3	2	1	P03295		0	4.10983e+08	0	1.012e-08	3.45159	2	1867.99	1.81221	50.2772	0
	High	LNDFLGLLEcVK	1	5	1	P03295	C10(Carbamidomethyl)	0	9.48961e+07	0	0.0001579	3.41061	2	1420.75	1.89064	52.6119	0
	High	LNAIYGFTNK	2	7	1	P03295		0	4.5745e+08	0	1.815e-05	3.02656	2	1140.61	1.46555	39.1542	0
	High	INIYKENmESASTEYTPIGDNK	1	7	1	P03295	M8(Oxidation)	0	0	0	1.538e-09	2.83383	3	2533.18	2.26424	34.3751	1
	High	LNDFLGLLEcVKK	1	5	1	P03295	C10(Carbamidomethyl)	0	5.50197e+07	0	1.712e-07	2.76972	3	1548.85	1.68664	50.3732	1
	High	INIYKEnmESASTEYTPIGDNK	1	7	1	P03295	N7(Deamidated); M8(Oxidation)	0	0	0	8.404e-06	2.49056	3	2534.19	9.99169	34.4687	1
	High	ELESYSSSPLqEPIR	1	8	1	P03295	Q11(Deamidated)	0	8.60772e+06	0	4.056e-06	2.13193	2	1735.84	1.33688	39.7711	0
	High	SmLSIFNIVPR	1	7	1	P03295	M2(Oxidation)	0	1.058e+07	0	2.358e-05	2.05757	2	1292.7	1.21699	51.9397	0
	High	NIPLTDIPTKD	4	8	1	P03295		0	7.02731e+08	0	0.0005647	2.00476	2	1226.66	1.80432	40.1162	1
	High	LnAIYGFTNK	2	7	1	P03295	N2(Deamidated)	0	1.68913e+07	0	0.007094	1.6975	2	1141.59	1.03025	39.6572	0
	High	EnMESASTEYTPIGDNK	1	7	1	P03295	N2(Deamidated)	0	0	0	0.001777	1.38999	2	1886.82	10.7188	33.6053	0
	High	NIPLTDIPTK	1	8	1	P03295		0	1.13643e+07	0	0.004163	1.3701	2	1111.64	1.19757	39.7462	0
	High	LnDFLGLLEcVK	1	5	1	P03295	N2(Deamidated); C10(Carbamidomethyl)	0	6.99519e+06	0	0.005911	1.34356	2	1421.74	0.768077	52.8107	0
	High	ENmESASTEYTPIGDNK	2	7	1	P03295	M3(Oxidation)	0	2.40331e+08	0	0.003569	1.24601	2	1901.81	1.43741	30.2111	0
	High	SMLSIFNIVPR	1	7	1	P03295		0	1.68e+06	0	0.008185	1.15866	2	1276.71	1.93439	52.8052	0
	High	InIYKEnmESASTEYTPIGDNK	1	7	1	P03295	N2(Deamidated); N7(Deamidated); M8(Oxidation)	0	1.2148e+07	0.003	0.0762	1.43411	3	2535.19	16.9186	34.5102	1
	High	NmVIFR	1	7	1	P03295	M2(Oxidation)	0	0	0.003	0.06953	0.743594	2	795.419	0.515955	32.3672	0
A0A0R5TSA8	Major core protein 4b OS=Vaccinia virus OX=10245 GN=A3L PE=3 SV=1 - [A0A0R5TSA8_9POXV]	15.8384	21.89	15	8	8	11	1.32682e+08	644	72.5698	6.771
	A2	Sequence	# PSMs	# Proteins	# Protein Groups	Protein Group Accessions	Modifications	ΔCn	Area	q-Value	PEP	XCorr	Charge	MH+ [Da]	ΔM [ppm]	RT [min]	# Missed Cleavages
	High	LTEDNPIVITGVSDLISTEIQR	1	13	1	A0A0R5TSA8		0	1.62431e+07	0	1.182e-07	3.061	3	2413.29	2.16152	52.6878	0
	High	LGDQFFDcGSSDIFLK	2	13	1	A0A0R5TSA8	C8(Carbamidomethyl)	0	3.47446e+08	0	2.05e-05	2.69911	2	1848.85	1.23951	50.5282	0
	High	IYSPSNHHILLSTTR	1	13	1	A0A0R5TSA8		0	3.0746e+07	0	7.675e-06	2.23285	3	1738.93	1.03272	31.8466	0
	High	SYNYmLLVNR	1	13	1	A0A0R5TSA8	M5(Oxidation)	0	1.5723e+07	0	0.003133	2.04239	2	1288.64	1.4825	39.4622	0
	High	LSmDSDDGFYEWLNGDGSVFAASK	1	15	1	A0A0R5TSA8	M3(Oxidation)	0	1.56149e+07	0	0.000215	2.02269	3	2627.13	2.22899	52.2894	0
	High	SLIDDTPIDVSPEImLNGImYR	1	13	1	A0A0R5TSA8	M15(Oxidation); M20(Oxidation)	0	0	0	0.00031	2.01758	3	2524.23	0.907307	51.9122	0
	High	SYNYMLLVNR	1	13	1	A0A0R5TSA8		0	1.98543e+07	0	0.007658	1.76281	2	1272.64	1.34226	43.954	0
	High	mITTSDSPISINSK	1	14	1	A0A0R5TSA8	M1(Oxidation)	0	9.45127e+06	0	0.0005039	1.49083	2	1509.75	1.17391	34.6044	0
	High	MGIFYcNDDDAVDPHLMK	1	12	1	A0A0R5TSA8	C6(Carbamidomethyl)	0	2.94837e+06	0.003	0.04276	1.34496	3	2140.91	0.354334	43.8791	0
	High	SLIDDTPIDVSPEImLnGImYR	1	13	1	A0A0R5TSA8	M15(Oxidation); N17(Deamidated); M20(Oxidation)	0	7.0834e+06	0.003	0.0634	1.06638	3	2525.22	1.55669	51.9811	0
H2DXN1	IMV heparin binding surface protein OS=Vaccinia virus OX=10245 GN=VAC_DPP19_112 PE=4 SV=1 - [H2DXN1_9POXV]	14.0232	16.98	17	5	5	9	1.96238e+08	318	36.7049	6.45557
	A2	Sequence	# PSMs	# Proteins	# Protein Groups	Protein Group Accessions	Modifications	ΔCn	Area	q-Value	PEP	XCorr	Charge	MH+ [Da]	ΔM [ppm]	RT [min]	# Missed Cleavages
	High	VTTALNIVDEIIK	1	14	1	H2DXN1		0	3.04658e+08	0	3.534e-11	4.17366	2	1428.83	1.7709	52.5794	0
	High	SGGLSSGFYFEIAR	2	15	1	H2DXN1		0	1.59962e+08	0	0.001097	3.36077	2	1490.73	1.62652	48.0862	0
	High	FENmKPNFWSR	1	15	1	H2DXN1	M4(Oxidation)	0	4.71674e+07	0	0.03379	2.53484	3	1471.68	1.62377	34.6133	0
	High	KIDILQMR	2	16	1	H2DXN1		0	5.57575e+07	0	0.0001619	1.84224	2	1016.59	0.218859	37.9787	1
	High	QILDNAAK	1	17	1	H2DXN1		0	1.24094e+08	0	0.006585	1.3792	2	872.485	1.09389	26.7576	0
	High	KIDILQmR	1	16	1	H2DXN1	M7(Oxidation)	0	3.00175e+07	0	0.003534	1.37184	2	1032.59	0.825037	32.376	1
	High	FEnMKPNFWSR	1	15	1	H2DXN1	N3(Deamidated)	0	0	0	0.01098	1.34474	3	1456.69	14.2134	38.7611	0
A0A2I6J1D5	Major core protein 4a precursor OS=Vaccinia virus OX=10245 PE=3 SV=1 - [A0A2I6J1D5_9POXV]	9.15306	17.3	8	1	2	4	2.97851e+07	185	21.1373	8.30908
	A2	Sequence	# PSMs	# Proteins	# Protein Groups	Protein Group Accessions	Modifications	ΔCn	Area	q-Value	PEP	XCorr	Charge	MH+ [Da]	ΔM [ppm]	RT [min]	# Missed Cleavages
	High	SVGGLALFQVAnGAIDLcR	1	8	1	A0A2I6J1D5	N12(Deamidated); C18(Carbamidomethyl)	0	2.06654e+07	0	0.001579	2.95495	2	1962.01	0.91737	52.2948	0
	High	ILSMINYYNEMSR	1	33	2	M9WFT1;A0A2I6J1D5		0	2.50851e+07	0	0.0003065	2.52125	2	1633.77	1.61716	46.644	0
	High	ILSmINYYNEMSR	2	33	2	M9WFT1;A0A2I6J1D5	M4(Oxidation)	0	3.89048e+07	0	7.993e-05	1.91835	2	1649.77	1.87202	40.0403	0
A9J0V8	16.3k IMV membrane protein OS=Vaccinia virus (strain Ankara) OX=126794 GN=CVA158 PE=3 SV=1 - [A9J0V8_VACCA]	8.72737	17.81	4	3	3	5	4.29247e+07	146	16.3271	7.1665
	A2	Sequence	# PSMs	# Proteins	# Protein Groups	Protein Group Accessions	Modifications	ΔCn	Area	q-Value	PEP	XCorr	Charge	MH+ [Da]	ΔM [ppm]	RT [min]	# Missed Cleavages
	High	EFNATHAAFEYSK	2	4	1	A9J0V8		0	3.49309e+07	0	3.15494e-14	4.17778	2	1514.69	1.53541	33.2788	0
	High	RVQDVNDTISDVK	1	4	1	A9J0V8		0	1.78937e+07	0	0.0004043	2.0771	2	1488.77	2.2791	29.0686	1
	High	VQDVNDTISDVK	2	4	1	A9J0V8		0	7.59496e+07	0	0.0002737	1.38539	2	1332.67	1.84763	31.1293	0
A0A0M4SA95	Assembly protein G7 OS=Vaccinia virus OX=10245 GN=VACV_IOC_B141_111 PE=3 SV=1 - [A0A0M4SA95_9POXV]	8.61302	23.91	7	6	6	13	1.34614e+08	368	41.5533	7.53271
	A2	Sequence	# PSMs	# Proteins	# Protein Groups	Protein Group Accessions	Modifications	ΔCn	Area	q-Value	PEP	XCorr	Charge	MH+ [Da]	ΔM [ppm]	RT [min]	# Missed Cleavages
	High	SMSQELAELLEMK	1	7	1	A0A0M4SA95		0	7.6029e+06	0	2.945e-06	2.5444	2	1508.74	1.93307	52.5666	0
	High	YALINLVQYR	4	6	1	A0A0M4SA95		0	326893974	0	0.0005471	2.53114	2	1252.71	1.57532	48.2781	0
	High	SmSQELAELLEmK	2	7	1	A0A0M4SA95	M2(Oxidation); M12(Oxidation)	0	4.24236e+07	0	1.076e-05	1.91057	2	1540.73	1.60079	44.7737	0
	High	ILPmIIGEPIIVAGFSGK	1	6	1	A0A0M4SA95	M4(Oxidation)	0	5.91465e+06	0	0.004618	1.62691	2	1871.08	2.95095	52.7062	0
	High	LYNSLKR	1	6	1	A0A0M4SA95		0	3.45233e+07	0	0.01543	1.31566	2	893.521	1.04814	24.8655	1
	High	EPISDYSAEVER	1	6	1	A0A0M4SA95		0	1.99245e+07	0	0.007042	1.28668	2	1394.65	1.58189	32.8767	0
	High	TDGAVTSPLTGNNTITTFIPISASDMQK	1	6	1	A0A0M4SA95		0	4.58745e+06	0	0.0009265	1.28378	3	2880.43	1.80088	51.9343	0
	High	YALInLVQYR	2	6	1	A0A0M4SA95	N5(Deamidated)	0	1.11001e+06	0	0.01806	0.569293	2	1253.69	1.37359	49.1497	0
A0A2I6TE18	Profilin OS=Vaccinia virus OX=10245 GN=44.1rMVA_153 PE=3 SV=1 - [A0A2I6TE18_9POXV]	7.09563	25	5	3	3	5	6.00351e+07	128	14.5336	9.5835
	A2	Sequence	# PSMs	# Proteins	# Protein Groups	Protein Group Accessions	Modifications	ΔCn	Area	q-Value	PEP	XCorr	Charge	MH+ [Da]	ΔM [ppm]	RT [min]	# Missed Cleavages
	High	NNKFEDAAIVDYK	1	3	1	A0A2I6TE18		0	7.00687e+07	0	0.003613	3.02573	2	1526.75	1.18062	34.5748	1
	High	NVLAAIPNR	2	4	1	A0A2I6TE18		0	6.32349e+07	0	0.000542	2.22493	2	967.57	1.46706	35.9742	0
	High	NILKPLIGQK	2	4	1	A0A2I6TE18		0	4.68018e+07	0	0.007584	1.05938	3	1123.72	0.470979	36.5299	0
A0A2I2MC30	Tyr/ser protein phosphatase OS=Vaccinia virus (strain Western Reserve) OX=10254 GN=H1L PE=4 SV=1 - [A0A2I2MC30_VACCW]	6.99289	32.16	5	5	5	6	2.02896e+07	171	19.713	9.15869
	A2	Sequence	# PSMs	# Proteins	# Protein Groups	Protein Group Accessions	Modifications	ΔCn	Area	q-Value	PEP	XCorr	Charge	MH+ [Da]	ΔM [ppm]	RT [min]	# Missed Cleavages
	High	VTNNVYLGNYK	1	5	1	A0A2I2MC30		0	17866752	0	0.00332	3.21356	2	1284.66	1.38595	33.2333	0
	High	NEPVLVHcAAGVNR	1	5	1	A0A2I2MC30	C8(Carbamidomethyl)	0	1.12244e+07	0	0.0004766	2.16273	2	1535.78	1.76987	30.078	0
	High	YVLNLTMDK	1	5	1	A0A2I2MC30		0	4.90251e+06	0	0.0001056	1.6166	2	1096.57	1.86965	41.8586	0
	High	NAmDAPSSEVK	1	5	1	A0A2I2MC30	M3(Oxidation)	0	1.47347e+07	0	0.01956	1.29645	2	1164.52	1.67109	22.8966	0
	High	YVLNLTmDK	1	5	1	A0A2I2MC30	M7(Oxidation)	0	16487148	0.003	0.05452	1.08253	2	1112.57	1.91478	37.6186	0
	High	GAFVENPSFK	1	4	1	A0A2I2MC30		0	2.6515e+07	0.005	0.09414	0.74197	2	1095.55	0.494411	35.273	0
A0A0A7A5C4	Protein E6 OS=Vaccinia virus OX=10245 GN=VACV_BRZ_SERRO2_060 PE=3 SV=1 - [A0A0A7A5C4_9POXV]	5.37382	11.46	12	6	6	8	8.93029e+06	567	66.6818	6.56592
	A2	Sequence	# PSMs	# Proteins	# Protein Groups	Protein Group Accessions	Modifications	ΔCn	Area	q-Value	PEP	XCorr	Charge	MH+ [Da]	ΔM [ppm]	RT [min]	# Missed Cleavages
	High	ANFINGNTFISDR	1	9	1	A0A0A7A5C4		0	2.79416e+06	0	1.918e-06	2.78683	2	1468.72	3.46475	41.7505	0
	High	VVVQIDPEYFDNER	1	11	1	A0A0A7A5C4		0	15881659	0	1.372e-06	2.58699	2	1722.83	0.785389	44.5139	0
	High	ILSYIYSEIK	1	15	1	A0A0A7A5C4		0	4.98332e+06	0	0.01298	0.986627	2	1228.68	0.818688	44.0207	0
	High	TFNEDLFR	1	14	1	A0A0A7A5C4		0	5.92591e+06	0	0.009687	0.877854	2	1041.5	0.718886	40.8158	0
	High	IVHSNLTETFR	1	14	1	A0A0A7A5C4		0	1.50877e+06	0	0.01802	0.731233	3	1316.7	0.813182	32.1643	0
	High	YYLDGQLAR	1	14	1	A0A0A7A5C4		0	3.15733e+06	0.003	0.04154	0.607756	2	1098.56	1.04342	35.7372	0
	High	ANFINGnTFISDR	2	9	1	A0A0A7A5C4	N7(Deamidated)	0	4.24501e+06	0.003	0.06688	0.491899	2	1469.71	3.20835	41.863	0
A0A0A7A5G9	IMV membrane protein OS=Vaccinia virus OX=10245 GN=VACV_BRZ_SERRO2_135 PE=3 SV=1 - [A0A0A7A5G9_9POXV]	5.23964	9.85	5	1	1	3	1.42833e+08	203	22.9826	4.88135
	A2	Sequence	# PSMs	# Proteins	# Protein Groups	Protein Group Accessions	Modifications	ΔCn	Area	q-Value	PEP	XCorr	Charge	MH+ [Da]	ΔM [ppm]	RT [min]	# Missed Cleavages
	High	DGGmmQnDYGGmNDYLGIFK	2	5	1	A0A0A7A5G9	M4(Oxidation); M5(Oxidation); N7(Deamidated); M12(Oxidation)	0	3.1157e+07	0	3.818e-07	2.64228	3	2274.91	3.34783	46.9747	0
	High	DGGmmQNDYGGmNDYLGIFK	1	5	1	A0A0A7A5G9	M4(Oxidation); M5(Oxidation); M12(Oxidation)	0	1.42833e+08	0	1.02e-06	2.59693	3	2273.92	2.46668	46.5495	0
A0A0A1CQS7	RNA polymerase-associated transcription-specificity factor RAP94 OS=Vaccinia virus OX=10245 GN=VAC_TKT3_092 PE=3 SV=1 - [A0A0A1CQS7_9POXV]	4.52029	9.43	16	7	7	7	7.06529e+06	795	93.5596	6.27783
	A2	Sequence	# PSMs	# Proteins	# Protein Groups	Protein Group Accessions	Modifications	ΔCn	Area	q-Value	PEP	XCorr	Charge	MH+ [Da]	ΔM [ppm]	RT [min]	# Missed Cleavages
	High	IVAPTPSVEPTDASLK	1	14	1	A0A0A1CQS7		0	9.00411e+06	0	7.593e-05	2.69548	2	1624.88	1.2074	37.9478	0
	High	INcYNILR	1	12	1	A0A0A1CQS7	C3(Carbamidomethyl)	0	6.7885e+06	0	0.003434	1.82481	2	1065.55	1.20913	37.0825	0
	High	IDGLSIPIIIK	1	13	1	A0A0A1CQS7		0	1.79873e+06	0	0.006224	1.16877	2	1181.75	1.10453	52.218	0
	High	NLLPYLEK	1	12	1	A0A0A1CQS7		0	1.78875e+06	0	0.01856	1.13761	2	989.568	1.66093	43.4135	0
	High	AYLLDANISPK	1	12	1	A0A0A1CQS7		0	3.6387e+06	0	0.004927	1.03443	2	1204.66	2.03731	40.8753	0
	High	NTVIVSTFNK	1	12	1	A0A0A1CQS7		0	5.40326e+06	0.003	0.05649	1.32615	2	1122.62	1.09873	35.2319	0
	High	VEFAPcEHQIR	1	13	1	A0A0A1CQS7	C6(Carbamidomethyl)	0	385502	0.003	0.06347	0.650544	2	1385.66	1.25371	31.0982	0
A0A0A7A5E0	Protein L5 OS=Vaccinia virus OX=10245 GN=VACV_BRZ_SERRO2_090 PE=3 SV=1 - [A0A0A7A5E0_9POXV]	4.47361	25.78	5	3	3	6	5.8722e+07	128	15.106	9.33447
	A2	Sequence	# PSMs	# Proteins	# Protein Groups	Protein Group Accessions	Modifications	ΔCn	Area	q-Value	PEP	XCorr	Charge	MH+ [Da]	ΔM [ppm]	RT [min]	# Missed Cleavages
	High	SInGSQPVSLNDVLR	4	5	1	A0A0A7A5E0	N3(Deamidated)	0	142049563	0	0.002764	1.56231	2	1599.84	1.70397	44.2662	0
	High	KIPDPIDR	1	5	1	A0A0A7A5E0		0	2.85249e+07	0	0.002455	0.739907	2	953.543	1.06631	30.5211	1
	High	SELNmFFmPK	1	4	1	A0A0A7A5E0	M5(Oxidation); M8(Oxidation)	0	5.59142e+06	0.003	0.0444	1.64181	2	1275.58	2.77164	42.5399	0
Q918K3	DNA-directed RNA polymerase 35 kDa subunit (Fragment) OS=Vaccinia virus OX=10245 GN=A29L PE=3 SV=1 - [Q918K3_9POXV]	4.10547	17.25	10	4	4	5	1.52212e+07	284	33.0687	5.2749
	A2	Sequence	# PSMs	# Proteins	# Protein Groups	Protein Group Accessions	Modifications	ΔCn	Area	q-Value	PEP	XCorr	Charge	MH+ [Da]	ΔM [ppm]	RT [min]	# Missed Cleavages
	High	ETLLHVFQEYR	1	9	1	Q918K3		0	2.39505e+07	0	0.0007053	2.47843	2	1434.74	0.23094	44.5552	0
	High	SPFIVISPmGK	1	9	1	Q918K3	M9(Oxidation)	0	3.63385e+06	0	9.794e-05	1.62704	2	1191.65	0.868522	42.4429	0
	High	EmGFLVYLK	1	10	1	Q918K3	M2(Oxidation)	0	1.67108e+07	0.005	0.1119	1.33044	2	1115.58	1.43837	47.2173	0
	High	SPFIVISPMGK	1	9	1	Q918K3		0	2.22904e+06	0.005	0.09804	1.05451	2	1175.65	1.22752	46.7944	0
	High	EENSIVVELEPSLATFIK	1	9	1	Q918K3		0	5.0022e+06	0.005	0.1012	0.582973	2	2018.07	2.21338	52.7492	0
A0A2I2MDE8	Core protein A15 OS=Vaccinia virus (strain Western Reserve) OX=10254 GN=A15L PE=3 SV=1 - [A0A2I2MDE8_VACCW]	3.67908	23.4	1	2	2	3	6.33216e+07	94	10.9437	7.25439
	A2	Sequence	# PSMs	# Proteins	# Protein Groups	Protein Group Accessions	Modifications	ΔCn	Area	q-Value	PEP	XCorr	Charge	MH+ [Da]	ΔM [ppm]	RT [min]	# Missed Cleavages
	High	SILLVNPSSIDLLK	1	1	1	A0A2I2MDE8		0	9.02349e+07	0	1.755e-09	3.67908	2	1511.91	2.22973	52.3638	0
	High	VIVMPDNR	1	1	1	A0A2I2MDE8		0	1.78306e+07	0	0.0002356	1.34995	2	943.504	1.05308	32.0386	0
	High	VIVmPDNR	1	1	1	A0A2I2MDE8	M4(Oxidation)	0	3.64084e+07	0	0.006266	1.14716	2	959.499	1.05541	26.4926	0
Q85343	27 kDa protein OS=Vaccinia virus OX=10245 PE=4 SV=1 - [Q85343_9POXV]	3.66935	9.62	10	2	2	3	8.37295e+06	239	27.8894	8.95361
	A2	Sequence	# PSMs	# Proteins	# Protein Groups	Protein Group Accessions	Modifications	ΔCn	Area	q-Value	PEP	XCorr	Charge	MH+ [Da]	ΔM [ppm]	RT [min]	# Missed Cleavages
	High	GPIPVYEEK	1	9	1	Q85343		0	9.00675e+06	0	0.001078	1.97708	2	1031.54	2.70992	33.0936	0
	High	VNTEFIAnGSFSGR	2	10	1	Q85343	N8(Deamidated)	0	7.73915e+06	0.003	0.04965	1.69227	2	1499.72	1.79385	38.6948	0
Q1PIZ3	Poly(A) polymerase catalytic subunit OS=Vaccinia virus OX=10245 GN=VAC_DPP10_067 PE=3 SV=1 - [Q1PIZ3_9POXV]	3.59252	10.02	2	4	4	4	1.54838e+07	479	55.4866	8.49951
	A2	Sequence	# PSMs	# Proteins	# Protein Groups	Protein Group Accessions	Modifications	ΔCn	Area	q-Value	PEP	XCorr	Charge	MH+ [Da]	ΔM [ppm]	RT [min]	# Missed Cleavages
	High	VPSVNEYHMLK	1	13	1	Q1PIZ3		0	2.23604e+06	0	0.007852	1.90715	2	1316.67	1.40157	33.7699	0
	High	QTQTYNIGK	1	13	1	Q1PIZ3		0	6.16655e+06	0	0.03456	1.68537	2	1052.54	1.19366	26.1388	0
	High	FFSDVnTSASEIKDR	1	2	1	Q1PIZ3	N6(Deamidated)	0	1.24325e+07	0	0.0004987	1.68431	3	1716.81	2.05791	35.1814	1
	High	NPDQNTFPNITLK	1	8	1	Q1PIZ3		0	2.78524e+07	0	0.003821	0.826789	2	1501.77	1.77672	42.1115	0
A0A7G4P1T2	Virion membrane protein A21 OS=Vaccinia virus OX=10245 GN=IKMOJFFE_00128 PE=3 SV=1 - [A0A7G4P1T2_9POXV]	2.78765	31.52	7	2	2	2	3.79737e+07	92	10.7273	8.70459
	A2	Sequence	# PSMs	# Proteins	# Protein Groups	Protein Group Accessions	Modifications	ΔCn	Area	q-Value	PEP	XCorr	Charge	MH+ [Da]	ΔM [ppm]	RT [min]	# Missed Cleavages
	High	LFSYNFTTSGIK	1	12	1	A0A7G4P1T2		0	73789295	0	0.001473	2.78765	2	1377.71	0.584142	44.4573	0
	High	INEVNNNKDVDTLYcDK	1	6	1	A0A7G4P1T2	C15(Carbamidomethyl)	0	2.15811e+06	0	0.005001	0.594294	3	2053.95	2.54232	30.7833	1
A0A0A1CPR5	Viral core cysteine proteinase OS=Vaccinia virus OX=10245 GN=VAC_TKT3_066 PE=3 SV=1 - [A0A0A1CPR5_9POXV]	2.53729	3.78	12	1	1	1	5.12423e+06	423	48.9836	8.01611
	A2	Sequence	# PSMs	# Proteins	# Protein Groups	Protein Group Accessions	Modifications	ΔCn	Area	q-Value	PEP	XCorr	Charge	MH+ [Da]	ΔM [ppm]	RT [min]	# Missed Cleavages
	High	HSVLDNTNcDIDVLFR	1	12	1	A0A0A1CPR5	C9(Carbamidomethyl)	0	5.12423e+06	0	1.671e-09	2.53729	2	1917.91	0.756373	46.9914	0
A0A0A7A5R4	DNA-directed RNA polymerase 19 kDa subunit OS=Vaccinia virus OX=10245 GN=VACV_BRZ_SERRO2_122 PE=3 SV=1 - [A0A0A7A5R4_9POXV]	2.22347	32.93	3	4	4	4	1.96994e+07	164	19.0244	4.67822
	A2	Sequence	# PSMs	# Proteins	# Protein Groups	Protein Group Accessions	Modifications	ΔCn	Area	q-Value	PEP	XCorr	Charge	MH+ [Da]	ΔM [ppm]	RT [min]	# Missed Cleavages
	High	IVESASTHIEDAHSNLK	1	3	1	A0A0A7A5R4		0	3.40865e+07	0	2.262e-08	2.22347	3	1850.93	1.28564	27.1611	0
	High	FHLDYIIK	1	3	1	A0A0A7A5R4		0	1.66646e+07	0	4.319e-05	1.55346	2	1048.58	0.763241	41.8228	0
	High	nGELLSVNDFDKDGLK	1	2	1	A0A0A7A5R4	N1(Deamidated)	0	7.56871e+06	0	0.01351	0.738001	2	1764.87	2.30098	44.3041	1
	High	LPLVSEFSDETmK	1	3	1	A0A0A7A5R4	M12(Oxidation)	0	8.34723e+06	0.005	0.1282	1.18327	2	1511.73	0.752998	43.9393	0
A0A0A1CSQ6	Metalloendopeptidase OS=Vaccinia virus OX=10245 GN=VAC_TKT3_068 PE=3 SV=1 - [A0A0A1CSQ6_9POXV]	2.19546	5.41	13	3	3	3	4.63076e+06	591	68.0046	7.41553
	A2	Sequence	# PSMs	# Proteins	# Protein Groups	Protein Group Accessions	Modifications	ΔCn	Area	q-Value	PEP	XCorr	Charge	MH+ [Da]	ΔM [ppm]	RT [min]	# Missed Cleavages
	High	SINSATESDAIR	1	11	1	A0A0A1CSQ6		0	5.97849e+06	0	0.002076	2.19546	2	1263.62	1.45698	27.7883	0
	High	ELENEYYFR	1	13	1	A0A0A1CSQ6		0	5.32748e+06	0	0.001567	1.30068	2	1262.57	1.79889	37.6833	0
	High	ISGSNIVIFVK	1	13	1	A0A0A1CSQ6		0	2586306	0.005	0.124	0.6271	2	1176.7	1.69108	45.009	0
O57230	DNA-directed RNA polymerase 133 kDa polypeptide OS=Vaccinia virus (strain Ankara) OX=126794 GN=RPO132 PE=3 SV=1 - [RP132_VACCA]	2.11618	3.89	27	5	5	5	2.75981e+07	1156	132.342	8.54346
	A2	Sequence	# PSMs	# Proteins	# Protein Groups	Protein Group Accessions	Modifications	ΔCn	Area	q-Value	PEP	XCorr	Charge	MH+ [Da]	ΔM [ppm]	RT [min]	# Missed Cleavages
	High	LNLSPLLTK	1	26	1	O57230		0	5.10999e+07	0	3.765e-05	2.11618	2	998.625	0.60817	44.5437	0
	High	LHEILTVK	1	25	1	O57230		0	4.66585e+06	0	0.001417	1.47691	2	952.583	0.765589	32.0865	0
	High	RPPSFYKPLDK	1	26	1	O57230		0	2.02143e+07	0	0.006758	1.43968	3	1347.74	1.22774	30.1004	0
	High	VFLTQMNAR	1	27	1	O57230		0	11412225	0	0.00129	1.42391	2	1079.57	1.14619	36.9388	0
	High	IDTTHVSK	1	25	1	O57230		0	1.14802e+07	0.003	0.06022	1.35311	2	900.48	2.04666	22.026	0
A0A0A7A5M0	Early transcription factor 70 kDa subunit OS=Vaccinia virus OX=10245 GN=VACV_BRZ_SERRO2_109 PE=3 SV=1 - [A0A0A7A5M0_9POXV]	2.11602	4.87	15	3	3	3	2.78708e+06	637	73.7659	7.21045
	A2	Sequence	# PSMs	# Proteins	# Protein Groups	Protein Group Accessions	Modifications	ΔCn	Area	q-Value	PEP	XCorr	Charge	MH+ [Da]	ΔM [ppm]	RT [min]	# Missed Cleavages
	High	YENDIITVPFR	1	13	1	A0A0A7A5M0		0	2.99493e+06	0	0.0004807	2.11602	2	1366.7	1.19889	46.5658	0
	High	VYILVPNINILK	1	14	1	A0A0A7A5M0		0	3.06129e+06	0	0.01481	1.33747	2	1398.87	2.03889	52.5303	0
	High	VLLGELVR	1	14	1	A0A0A7A5M0		0	2.30503e+06	0.003	0.05194	1.1703	2	898.573	1.41282	43.8403	0
A0A4P8D4H5	Late 16kDa putative membrane protein OS=Vaccinia virus OX=10245 GN=44.1rMVA_084 PE=4 SV=1 - [A0A4P8D4H5_9POXV]	2.00712	14.75	4	1	1	1		61	6.87175	6.53662
	A2	Sequence	# PSMs	# Proteins	# Protein Groups	Protein Group Accessions	Modifications	ΔCn	Area	q-Value	PEP	XCorr	Charge	MH+ [Da]	ΔM [ppm]	RT [min]	# Missed Cleavages
	High	VATENIAVR	1	4	1	A0A4P8D4H5		0	0	0	0.0007866	2.00712	2	972.548	0.845204	28.7326	0
A0A0A1CNV8	DNA-directed RNA polymerase 30 kDa polypeptide OS=Vaccinia virus OX=10245 GN=VAC_DPP25_070 PE=3 SV=1 - [A0A0A1CNV8_9POXV]	1.9173	10.42	9	3	3	3	1.52681e+07	259	29.7245	5.18604
	A2	Sequence	# PSMs	# Proteins	# Protein Groups	Protein Group Accessions	Modifications	ΔCn	Area	q-Value	PEP	XCorr	Charge	MH+ [Da]	ΔM [ppm]	RT [min]	# Missed Cleavages
	High	NNIGIEYSK	1	7	1	A0A0A1CNV8		0	1.30539e+07	0	0.0002454	1.9173	2	1037.53	0.765125	30.3018	0
	High	SNIEETKFESK	1	7	1	A0A0A1CNV8		0	1.92572e+07	0	0.03614	0.796088	2	1311.64	0.470285	26.1708	1
	High	YLLFGIK	1	9	1	A0A0A1CNV8		0	13493118	0.003	0.07183	1.19804	2	853.519	0.935225	48.3532	0
A0A2I6J171	DNA-directed RNA polymerase 7 kDa subunit OS=Vaccinia virus OX=10245 PE=3 SV=1 - [A0A2I6J171_9POXV]	1.87098	31.75	2	2	2	2	4.93255e+06	63	7.25294	9.33447
	A2	Sequence	# PSMs	# Proteins	# Protein Groups	Protein Group Accessions	Modifications	ΔCn	Area	q-Value	PEP	XCorr	Charge	MH+ [Da]	ΔM [ppm]	RT [min]	# Missed Cleavages
	High	LSTQIEPQR	1	2	1	A0A2I6J171		0	4.96456e+06	0	0.0004621	1.87098	2	1071.58	1.41552	28.29	0
	High	NLTVQPLLDIN	1	2	1	A0A2I6J171		0	4.90054e+06	0.003	0.05436	1.06364	2	1239.7	1.18342	52.0622	0
A0A2I6J191	DNA-directed RNA polymerase OS=Vaccinia virus OX=10245 PE=3 SV=1 - [A0A2I6J191_9POXV]	1.84265	8	3	1	1	1		100	11.7331	8.104
	A2	Sequence	# PSMs	# Proteins	# Protein Groups	Protein Group Accessions	Modifications	ΔCn	Area	q-Value	PEP	XCorr	Charge	MH+ [Da]	ΔM [ppm]	RT [min]	# Missed Cleavages
	High	DPYAVINR	1	3	1	A0A2I6J191		0	0	0	0.006841	1.84265	2	947.496	1.30221	32.5466	0
Q9JFB4	DNA-directed RNA polymerase 147 kDa polypeptide OS=Vaccinia virus (strain Tian Tan) OX=10253 PE=3 SV=1 - [Q9JFB4_VACCT]	1.76964	1.93	20	2	2	2	6.13638e+06	985	112.48	6.53662
	A2	Sequence	# PSMs	# Proteins	# Protein Groups	Protein Group Accessions	Modifications	ΔCn	Area	q-Value	PEP	XCorr	Charge	MH+ [Da]	ΔM [ppm]	RT [min]	# Missed Cleavages
	High	IFVNAFTVDK	1	20	1	Q9JFB4		0	8.75521e+06	0	0.01277	1.76964	2	1153.63	1.20768	43.5286	0
	High	QLLASNQVK	1	20	1	Q9JFB4		0	3.51755e+06	0.005	0.1285	1.00405	2	1000.58	1.08655	28.9216	0
Q91M95	Cu-Zn superoxide dismutase-like protein OS=Vaccinia virus (strain Tashkent) OX=301352 GN=A45R PE=3 SV=1 - [SODL_VACCU]	0	17.5	8	2	2	3	1.63161e+07	120	13.1718	7.32764
	A2	Sequence	# PSMs	# Proteins	# Protein Groups	Protein Group Accessions	Modifications	ΔCn	Area	q-Value	PEP	XCorr	Charge	MH+ [Da]	ΔM [ppm]	RT [min]	# Missed Cleavages
	High	SGTYSLIIHR	1	8	1	Q91M95		0	5.91433e+06	0	0.01281	1.78843	3	1146.63	0.91343	34.8025	0
	High	GVIYFEPVHGK	2	8	1	Q91M95		0	2.67179e+07	0	0.002122	1.08363	2	1245.66	1.539	37.3019	0
O57183	11k DNA binding phosphoprotein OS=Vaccinia virus (strain Ankara) OX=126794 GN=MVA047R PE=3 SV=1 - [O57183_VACCA]	0	30.69	7	4	4	13	3.27633e+07	101	11.3016	9.34912
	A2	Sequence	# PSMs	# Proteins	# Protein Groups	Protein Group Accessions	Modifications	ΔCn	Area	q-Value	PEP	XCorr	Charge	MH+ [Da]	ΔM [ppm]	RT [min]	# Missed Cleavages
	High	TVEcEGSK	10	5	1	O57183	C4(Carbamidomethyl)	0	2.89291e+07	0	0.002222	1.53855	2	909.4	1.38267	19.7081	0
	High	VDKPSSPAcER	1	6	1	O57183	C9(Carbamidomethyl)	0	1.7675e+07	0	0.001603	1.35591	3	1245.59	1.1943	22.2026	0
	High	VcDVR	1	7	1	O57183	C2(Carbamidomethyl)	0	3.09195e+07	0.003	0.0645	0.316422	2	648.314	1.03064	21.4506	0
	High	RPSSPSR	1	5	1	O57183		0	3.84413e+07	0.005	0.08946	1.33371	2	786.422	0.656739	18.5911	0
A0A0A1CST0	Cell surface-binding protein OS=Vaccinia virus OX=10245 GN=VAC_TKT3_103 PE=4 SV=1 - [A0A0A1CST0_9POXV]	0	12.83	26	3	3	3	7.89331e+06	304	35.3501	8.77783
	A2	Sequence	# PSMs	# Proteins	# Protein Groups	Protein Group Accessions	Modifications	ΔCn	Area	q-Value	PEP	XCorr	Charge	MH+ [Da]	ΔM [ppm]	RT [min]	# Missed Cleavages
	High	ETcFSYYQK	1	25	1	A0A0A1CST0	C3(Carbamidomethyl)	0	7.94621e+06	0	0.002476	1.49029	2	1225.52	0.731094	31.5958	0
	High	IVNQLDSIR	1	24	1	A0A0A1CST0		0	4.09284e+06	0	0.001138	1.17882	2	1057.6	1.33011	33.9407	0
	High	LKPLDIHYNESKPTTIQNTGK	1	24	1	A0A0A1CST0		0	1.16409e+07	0.003	0.06418	0.729351	3	2397.28	2.31085	32.1534	0
A0A0A7A5N0	Early transcription factor 82 kDa subunit OS=Vaccinia virus OX=10245 GN=VACV_BRZ_SERRO2_124 PE=3 SV=1 - [A0A0A7A5N0_9POXV]	0	6.76	11	5	5	6	9.43499e+06	710	82.2804	7.21045
	A2	Sequence	# PSMs	# Proteins	# Protein Groups	Protein Group Accessions	Modifications	ΔCn	Area	q-Value	PEP	XCorr	Charge	MH+ [Da]	ΔM [ppm]	RT [min]	# Missed Cleavages
	High	VETVYWSR	1	11	1	A0A0A7A5N0		0	1.41776e+07	0	0.000319	1.57606	2	1039.52	0.750993	34.9155	0
	High	KPIIINYLDPGmKK	1	10	1	A0A0A7A5N0	M12(Oxidation)	0	1.14688e+07	0	0.00623	1.55829	3	1645.94	1.11806	38.295	1
	High	VQDLDINYK	1	11	1	A0A0A7A5N0		0	2.65859e+06	0.003	0.06004	1.19219	2	1107.57	0.937274	33.9753	0
	High	FnNIFR	2	11	1	A0A0A7A5N0	N2(Deamidated)	0	1.38948e+06	0.005	0.1129	0.492631	2	811.414	4.77502	33.6839	0
	High	VGFLNIFHDMR	1	9	1	A0A0A7A5N0		0	526534	0.005	0.1134	0.245834	2	1348.69	1.83377	50.2502	0
A0A2I6J1C0	DNA-directed RNA polymerase 18 kDa subunit OS=Vaccinia virus OX=10245 PE=3 SV=1 - [A0A2I6J1C0_9POXV]	0	14.91	1	1	1	2	475586	161	17.959	5.8208
	A2	Sequence	# PSMs	# Proteins	# Protein Groups	Protein Group Accessions	Modifications	ΔCn	Area	q-Value	PEP	XCorr	Charge	MH+ [Da]	ΔM [ppm]	RT [min]	# Missed Cleavages
	High	GTLNIEDESnVTIQcGDLIcKPSR	2	1	1	A0A2I6J1C0	N10(Deamidated); C15(Carbamidomethyl); C20(Carbamidomethyl)	0	475586	0.005	0.1098	0.248333	3	2720.28	-1.18145	41.7855	0
A0A160NBQ6	Virion core protein OS=Vaccinia virus OX=10245 PE=3 SV=1 - [A0A160NBQ6_9POXV]	0	19.83	2	3	3	4	6.5999e+06	237	28.0151	6.53662
	A2	Sequence	# PSMs	# Proteins	# Protein Groups	Protein Group Accessions	Modifications	ΔCn	Area	q-Value	PEP	XCorr	Charge	MH+ [Da]	ΔM [ppm]	RT [min]	# Missed Cleavages
	High	YIEVEEFIDAGR	1	21	1	A0A160NBQ6		0	5.31064e+06	0	0.00636	0.870431	2	1440.7	2.03894	47.8145	0
	High	VDnnDNEVFILLGNHNDFIR	2	1	1	A0A160NBQ6	N3(Deamidated); N4(Deamidated)	0	0	0	0.02629	0.737261	3	2360.14	9.52456	51.491	0
	High	QmVnDmIFNQDSFLK	1	14	1	A0A160NBQ6	M2(Oxidation); N4(Deamidated); M6(Oxidation)	0	7.88917e+06	0.003	0.04125	1.37571	2	1862.85	11.269	44.5354	0
A0A2I2MC04	RNA helicase NPH-II OS=Vaccinia virus (strain Western Reserve) OX=10254 GN=I8R PE=4 SV=1 - [A0A2I2MC04_VACCW]	0	2.81	24	2	2	2	2.36811e+06	676	77.5513	8.63135
	A2	Sequence	# PSMs	# Proteins	# Protein Groups	Protein Group Accessions	Modifications	ΔCn	Area	q-Value	PEP	XCorr	Charge	MH+ [Da]	ΔM [ppm]	RT [min]	# Missed Cleavages
	High	TGELTSIVR	1	8	1	A0A2I2MC04		0	2.95419e+06	0	0.0009189	1.42789	2	975.547	0.190088	35.323	0
	High	KYGIVFSTHK	1	24	1	A0A2I2MC04		0	1.78203e+06	0.005	0.1137	0.664869	2	1179.65	0.659796	30.2898	1
A0A2I6J1J7	TA57R OS=Vaccinia virus OX=10245 PE=4 SV=1 - [A0A2I6J1J7_9POXV]	0	16.67	10	1	1	1	777052	60	6.82646	7.51807
	A2	Sequence	# PSMs	# Proteins	# Protein Groups	Protein Group Accessions	Modifications	ΔCn	Area	q-Value	PEP	XCorr	Charge	MH+ [Da]	ΔM [ppm]	RT [min]	# Missed Cleavages
	High	VVDTFISYNR	1	10	1	A0A2I6J1J7		0	777052	0.003	0.0581	0.933436	2	1213.62	0.855852	38.3294	0
A0A0M4SA87	Protein I3 OS=Vaccinia virus OX=10245 GN=VACV_IOC_B141_098 PE=3 SV=1 - [A0A0M4SA87_9POXV]	0	9.4	11	2	2	2	4.40337e+06	266	29.5363	6.39209
	A2	Sequence	# PSMs	# Proteins	# Protein Groups	Protein Group Accessions	Modifications	ΔCn	Area	q-Value	PEP	XCorr	Charge	MH+ [Da]	ΔM [ppm]	RT [min]	# Missed Cleavages
	High	AIITPIVFYR	1	9	1	A0A0M4SA87		0	5.91321e+06	0	0.002743	0.980425	2	1192.71	1.74711	50.5991	0
	High	EVVANVIGLSGDSER	1	11	1	A0A0M4SA87		0	2.89353e+06	0.003	0.04827	0.701318	2	1544.8	2.36427	40.9273	0

## Sheet: Band 5
Accession	Description	Score	Coverage	# Proteins	# Unique Peptides	# Peptides	# PSMs	Area	# AAs	MW [kDa]	calc. pI
M9WFT1	Major core protein 4a precursor OS=Vaccinia virus OX=10245 GN=VACV_TT11_163 PE=3 SV=1 - [M9WFT1_9POXV]	80.951	34.19	31	25	27	60	3.21627e+08	892	102.339	6.40479
	A2	Sequence	# PSMs	# Proteins	# Protein Groups	Protein Group Accessions	Modifications	ΔCn	Area	q-Value	PEP	XCorr	Charge	MH+ [Da]	ΔM [ppm]	RT [min]	# Missed Cleavages
	High	SIVTLDQLEDSEYLFR	1	32	1	M9WFT1		0	47995291	0	5.252e-06	3.68928	2	1927.97	2.88553	52.2387	0
	High	IDDAQITTDDLVK	1	32	1	M9WFT1		0	3.00172e+08	0	4.93e-06	3.66076	2	1446.73	1.55064	38.1217	0
	High	HYGVNLNTLPLPNVDLTTmPTYK	1	32	1	M9WFT1	M19(Oxidation)	0	2.08765e+07	0	1.338e-06	3.36462	3	2617.34	1.40977	49.3496	0
	High	LGINYLIDTTSR	2	33	1	M9WFT1		0	2.52888e+08	0	0.000611	3.32599	2	1365.74	1.5568	46.0911	0
	High	LVEFFPDIPVNNNIVLHTR	1	20	1	M9WFT1		0	8.55172e+07	0	0.0006364	3.02301	3	2237.21	2.39477	51.8468	0
	High	TVTNLISETLK	2	32	1	M9WFT1		0	3.58118e+08	0	0.000288	2.7413	2	1218.7	1.08214	44.1109	0
	High	ILSMINYYNEmSR	1	33	2	M9WFT1;A0A2I6J1D5	M11(Oxidation)	0	40194526	0	0.0007759	2.64383	2	1649.77	2.02001	42.6909	0
	High	LVEFFPDIPVNnNIVLHTR	2	20	1	M9WFT1	N12(Deamidated)	0	1.16563e+07	0	0.0008607	2.63449	3	2238.2	2.63593	52.0902	0
	High	FDDAYNIADAAR	2	25	1	M9WFT1		0	144293471	0	0.000206	2.62728	2	1341.61	1.23648	37.0668	0
	High	NLVTSIYTIER	4	19	1	M9WFT1		0	3.06591e+08	0	0.001712	2.59964	2	1308.72	1.52037	45.197	0
	High	IVSTVLPHLcLDYK	1	32	1	M9WFT1	C10(Carbamidomethyl)	0	4.24965e+07	0	2.394e-05	2.44632	3	1657.9	1.64593	45.768	0
	High	nLVTSIYTIER	1	19	1	M9WFT1	N1(Deamidated)	0	1.3736e+06	0	0.001868	2.06141	2	1309.7	1.1409	47.2224	0
	High	QYIVTTLmK	1	31	1	M9WFT1	M8(Oxidation)	0	5.00339e+07	0	0.001966	2.05767	2	1112.6	1.25368	35.6756	0
	High	QDELQAAISK	2	33	1	M9WFT1		0	1.27627e+08	0	0.001258	2.05727	2	1102.58	1.52173	32.2884	0
	High	LTDTEYR	1	32	1	M9WFT1		0	1.02306e+07	0	0.0011	1.3089	2	897.432	1.15583	24.7711	0
	High	SImGSnNISIISIRPK	2	13	1	M9WFT1	M3(Oxidation); N6(Deamidated)	0	1.13569e+07	0	0.002017	0.784348	3	1746.94	0.59188	40.4986	0
	High	LmADKPHETAIK	1	32	1	M9WFT1	M2(Oxidation)	0	4.15527e+07	0.002	0.007552	2.99974	2	1369.72	1.27605	23.4566	0
	High	QDFDNLIGVR	2	32	1	M9WFT1		0	7.11307e+07	0.002	0.01028	2.82418	2	1176.6	1.18914	42.607	0
	High	EVVmAYVGIK	4	32	1	M9WFT1	M4(Oxidation)	0	9.14437e+07	0.002	0.008896	2.51227	2	1124.6	1.11398	36.6508	0
	High	DLIAMENLK	3	32	1	M9WFT1		0	62971098	0.002	0.01034	2.47674	2	1046.56	1.03066	42.3309	0
	High	SSImHIGLSETGFMR	2	6	1	M9WFT1	M4(Oxidation)	0	4.10992e+07	0.002	0.003275	2.1699	3	1681.8	0.664419	40.1572	0
	High	DLIAmENLK	2	32	1	M9WFT1	M5(Oxidation)	0	7.94228e+07	0.002	0.01422	2.11765	2	1062.55	1.55008	35.1932	0
	High	VFTDISmSLYK	1	32	1	M9WFT1	M7(Oxidation)	0	1.30433e+08	0.002	0.004676	1.86555	2	1319.66	2.3919	41.4401	0
	High	EVVMAYVGIK	1	32	1	M9WFT1		0	52343216	0.002	0.00349	1.65363	2	1108.61	0.947671	42.0828	0
	High	AmLYIIR	1	33	2	M9WFT1;A0A2I6J1D5	M2(Oxidation)	0	4.3982e+07	0.002	0.002536	1.50609	2	895.508	0.999247	38.925	0
	High	SYSLIRPK	2	32	1	M9WFT1		0	5.88232e+07	0.002	0.008163	1.48607	2	963.564	1.66884	29.6255	0
	High	LMADKPHETAIK	1	32	1	M9WFT1		0	2.60022e+07	0.002	0.006399	1.42407	3	1353.72	0.275183	24.872	0
	High	YQSLIPR	3	33	1	M9WFT1		0	1.15702e+08	0.002	0.009506	1.29577	2	876.494	0.232538	34.9475	0
	High	VDIYYnGNK	3	33	1	M9WFT1	N6(Deamidated)	0	2.73411e+06	0.002	0.0109	1.26852	2	1086.51	1.74435	31.5663	0
	High	SMFWDGMDYEEYK	1	32	1	M9WFT1		0	1.12029e+07	0.002	0.002677	1.13254	2	1700.66	1.30547	47.1946	0
	High	ILSmINYYNEmSR	1	33	2	M9WFT1;A0A2I6J1D5	M4(Oxidation); M11(Oxidation)	0	4.36313e+07	0.002	0.004422	0.964051	2	1665.76	2.12199	36.3524	0
	High	DKSSImHIGLSETGFMR	1	6	1	M9WFT1	M6(Oxidation)	0	3.27645e+06	0.002	0.01245	0.839151	3	1924.93	2.40251	38.9285	1
	High	SImGSNNISIISIRPK	1	13	1	M9WFT1	M3(Oxidation)	0	7.54509e+07	0.002	0.005304	0.534076	3	1745.96	2.06458	39.5065	0
	High	VFTDISMSLYK	2	32	1	M9WFT1		0	7.67992e+07	0.008	0.05227	1.93582	2	1303.66	2.07889	45.6068	0
	High	QYIVTTLMK	1	31	1	M9WFT1		0	2.85158e+07	0.008	0.05551	1.73468	2	1096.61	1.31023	41.9098	0
	High	SIMGSNNISIISIRPK	1	13	1	M9WFT1		0	2.97187e+07	0.008	0.03745	1.14782	3	1729.97	2.03735	43.1121	0
	High	VcLLPR	1	32	1	M9WFT1	C2(Carbamidomethyl)	0	2.88583e+07	0.008	0.06613	0.298333	2	757.44	1.21678	35.7785	0
A0A7D3V615	Putative A14L OS=Vaccinia virus OX=10245 PE=3 SV=1 - [A0A7D3V615_9POXV]	41.5738	31.03	4	3	3	46	1.66065e+09	87	9.61004	9.05615
	A2	Sequence	# PSMs	# Proteins	# Protein Groups	Protein Group Accessions	Modifications	ΔCn	Area	q-Value	PEP	XCorr	Charge	MH+ [Da]	ΔM [ppm]	RT [min]	# Missed Cleavages
	High	VSGVIHTNHSDISmN	13	2	1	A0A7D3V615	M14(Oxidation)	0	4.97943e+09	0	3.165e-05	4.52525	2	1626.76	2.00738	25.9097	0
	High	VSGVIHTnHSDISmN	6	2	1	A0A7D3V615	N8(Deamidated); M14(Oxidation)	0	4.02606e+08	0	2.121e-06	3.74693	2	1627.75	5.97638	27.2131	0
	High	VSGVIHTNHSDISMN	3	2	1	A0A7D3V615		0	7.16942e+08	0	0.001692	2.4523	2	1610.76	1.826	29.9863	0
	High	VSGVIHTNHSDISMn	1	2	1	A0A7D3V615	N15(Deamidated)	0	6.68416e+06	0	0.001637	1.86815	2	1611.75	3.18369	30.7696	0
	High	HcAPHR	10	3	1	A0A7D3V615	C2(Carbamidomethyl)	0	1.62379e+06	0	0.00161	1.66974	2	777.358	0.970628	25.9762	0
	High	STSPTR	13	4	1	A0A7D3V615		0	903547	0.002	0.004806	1.50395	2	648.332	1.24239	11.3711	0
A0A2I2MDE8	Core protein A15 OS=Vaccinia virus (strain Western Reserve) OX=10254 GN=A15L PE=3 SV=1 - [A0A2I2MDE8_VACCW]	34.9794	59.57	1	4	4	50	1.24103e+09	94	10.9437	7.25439
	A2	Sequence	# PSMs	# Proteins	# Protein Groups	Protein Group Accessions	Modifications	ΔCn	Area	q-Value	PEP	XCorr	Charge	MH+ [Da]	ΔM [ppm]	RT [min]	# Missed Cleavages
	High	mFVDDNSLIIYSTWPSTLSDSSGR	1	1	1	A0A2I2MDE8	M1(Oxidation)	0	6.75177e+07	0	4.065e-05	4.68412	3	2707.26	2.16953	52.1901	0
	High	EGFKLDESIK	3	1	1	A0A2I2MDE8		0	3.27806e+08	0	0.0004735	3.08394	2	1165.61	1.5019	35.0214	1
	High	SILLVNPSSIDLLK	26	1	1	A0A2I2MDE8		0	2.80416e+09	0	0.0004795	2.54118	2	1511.91	1.82603	52.466	0
	High	VIVMPDNR	4	1	1	A0A2I2MDE8		0	371456010	0	0.0001214	1.77172	2	943.504	1.05308	32.2288	0
	High	VIVmPDNR	14	1	1	A0A2I2MDE8	M4(Oxidation)	0	5.91136e+08	0	0.001987	1.4609	2	959.499	1.18263	26.8668	0
	High	mFVDDnSLIIYSTWPSTLSDSSGR	1	1	1	A0A2I2MDE8	M1(Oxidation); N6(Deamidated)	0	0	0.002	0.002768	1.31489	3	2708.25	3.85634	52.1584	0
	High	SILLVnPSSIDLLK	1	1	1	A0A2I2MDE8	N6(Deamidated)	0	0	0.008	0.03211	0.925332	2	1512.91	14.4877	57.5395	0
P03295	Core protein VP8 OS=Vaccinia virus (strain Western Reserve) OX=10254 GN=VACWR091 PE=1 SV=1 - [VP8_VACCW]	34.5572	44.62	7	10	10	23	1.89339e+08	251	28.4387	6.26514
	A2	Sequence	# PSMs	# Proteins	# Protein Groups	Protein Group Accessions	Modifications	ΔCn	Area	q-Value	PEP	XCorr	Charge	MH+ [Da]	ΔM [ppm]	RT [min]	# Missed Cleavages
	High	QGSSPILcIFETR	2	8	1	P03295	C8(Carbamidomethyl)	0	1.0414e+08	0	0.0007411	3.94236	2	1507.76	1.75894	50.9087	0
	High	INIYKENmESASTEYTPIGDNK	1	7	1	P03295	M8(Oxidation)	0	1.59196e+07	0	0.001995	3.6952	3	2533.18	1.10771	34.4204	1
	High	ENMESASTEYTPIGDNK	1	7	1	P03295		0	6.94815e+07	0	0.002007	3.47418	2	1885.81	1.27766	33.1051	0
	High	LNDFLGLLEcVK	1	5	1	P03295	C10(Carbamidomethyl)	0	1.60487e+07	0	5.038e-05	2.69038	2	1420.75	2.83575	52.6012	0
	High	ENmESASTEYTPIGDNK	2	7	1	P03295	M3(Oxidation)	0	1.1839e+08	0	0.0007939	2.59928	2	1901.81	1.75834	30.2104	0
	High	YAGINILNVYSPSTSIR	2	2	1	P03295		0	2.35313e+08	0	1.447e-05	2.56605	2	1867.99	1.87756	50.2546	0
	High	LNAIYGFTNK	2	7	1	P03295		0	2.14314e+08	0	0.0007217	1.97706	2	1140.61	1.46555	38.903	0
	High	LNDFLGLLEcVKK	1	5	1	P03295	C10(Carbamidomethyl)	0	3.20735e+06	0	8.36e-05	1.90981	2	1548.85	2.44405	50.4236	1
	High	SMLSIFNIVPR	1	7	1	P03295		0	6.59839e+06	0	0.001343	1.87028	2	1276.71	2.22123	52.7884	0
	High	ELESYSSSPLQEPIR	2	8	1	P03295		0	6.8358e+07	0	0.0001745	1.74914	2	1734.86	2.18615	38.7972	0
	High	LnAIYGFTNK	2	7	1	P03295	N2(Deamidated)	0	7.16108e+06	0	0.001239	1.33499	2	1141.59	1.45797	39.6662	0
	High	NIPLTDIPTKD	1	8	1	P03295		0	3.44161e+07	0	0.001547	1.30342	2	1226.66	1.50577	40.0127	1
	High	INIYKEnmESASTEYTPIGDNK	1	7	1	P03295	N7(Deamidated); M8(Oxidation)	0	0	0.002	0.01299	3.17896	3	2534.18	7.31831	34.433	1
	High	SmLSIFNIVPR	2	7	1	P03295	M2(Oxidation)	0	4.2197e+07	0.002	0.002702	1.19676	2	1292.71	2.72787	51.8639	0
	High	INIYKEnMESASTEYTPIGDNK	1	7	1	P03295	N7(Deamidated)	0	0	0.008	0.06107	0.495048	3	2518.18	7.11484	37.398	1
	High	qGSSPILcIFETR	1	8	1	P03295	Q1(Deamidated); C8(Carbamidomethyl)	0	973678	0.008	0.05533	0.243501	2	1508.74	1.83393	51.5403	0
Q9JFB8	TJ1R OS=Vaccinia virus (strain Tian Tan) OX=10253 PE=4 SV=1 - [Q9JFB8_VACCT]	34.1252	42.48	1	10	10	29	5.66231e+08	153	17.8641	6.01123
	A2	Sequence	# PSMs	# Proteins	# Protein Groups	Protein Group Accessions	Modifications	ΔCn	Area	q-Value	PEP	XCorr	Charge	MH+ [Da]	ΔM [ppm]	RT [min]	# Missed Cleavages
	High	NKLEAVGHcYqSLSEEYR	1	1	1	Q9JFB8	C9(Carbamidomethyl); Q11(Deamidated)	0	3.42475e+08	0	6.746e-07	3.91151	3	2184.01	1.95046	35.7194	1
	High	LFNKVPIVTDGR	9	13	1	Q9JFB8		0	3.81516e+08	0	0.001397	3.7063	2	1358.78	0.875591	38.1852	1
	High	FTDSQDFKK	3	7	1	Q9JFB8		0	730943982	0	0.0008704	2.91006	2	1115.54	1.623	24.9892	1
	High	LEAVGHcYqSLSEEYR	2	1	1	Q9JFB8	C7(Carbamidomethyl); Q9(Deamidated)	0	2.00472e+08	0	0.0007624	2.89282	3	1941.87	1.89048	35.3269	0
	High	KLFNKVPIVTDGR	1	13	1	Q9JFB8		0	3.91511e+06	0	0.001433	1.92676	3	1486.88	2.31041	35.6379	2
	High	nKLEAVGHcYqSLSEEYR	1	1	1	Q9JFB8	N1(Deamidated); C9(Carbamidomethyl); Q11(Deamidated)	0	5.6679e+06	0	0.001346	1.87964	3	2184.99	2.53289	38.4997	1
	High	DIAFSNVmDILK	2	12	1	Q9JFB8	M8(Oxidation)	0	9.98445e+06	0	0.00114	1.66194	2	1381.71	1.35298	49.8498	0
	High	LFnKVPIVTDGR	3	13	1	Q9JFB8	N3(Deamidated)	0	20998977	0	0.0008801	1.56673	2	1359.76	0.869655	40.0804	1
	High	VPIVTDGR	2	13	1	Q9JFB8		0	5.86232e+08	0.002	0.00306	1.91748	2	856.49	1.29999	29.6517	0
	High	FTDSqDFKK	1	7	1	Q9JFB8	Q5(Deamidated)	0	5.40402e+06	0.002	0.003315	1.38027	2	1116.52	1.17779	25.6015	1
	High	ESSLATTAIDPIR	1	6	1	Q9JFB8		0	2.35913e+07	0.002	0.0171	1.1597	2	1373.73	1.91641	40.1812	0
	High	RDIAFSNVmDILK	1	12	1	Q9JFB8	M9(Oxidation)	0	8.66971e+06	0.002	0.00621	0.541668	3	1537.81	0.780232	43.6702	1
	High	FTDSQDFK	1	7	1	Q9JFB8		0	8.4084e+07	0.004	0.02255	0.809018	2	987.443	1.09109	28.0465	0
	High	DIAFSNVMDILK	1	12	1	Q9JFB8		0	7.26322e+06	0.008	0.05303	0.714969	2	1365.71	2.38275	52.7732	0
H2DVS5	Major core protein 4b OS=Vaccinia virus OX=10245 GN=44.1rMVA_110 PE=3 SV=1 - [H2DVS5_9POXV]	32.6312	38.82	16	16	18	42	2.95362e+08	644	72.5779	6.85889
	A2	Sequence	# PSMs	# Proteins	# Protein Groups	Protein Group Accessions	Modifications	ΔCn	Area	q-Value	PEP	XCorr	Charge	MH+ [Da]	ΔM [ppm]	RT [min]	# Missed Cleavages
	High	LTEDNPIVITGVSDLISTEIQR	2	13	1	H2DVS5		0	4.42901e+08	0	8.204e-05	5.17441	3	2413.29	1.78215	52.6496	0
	High	IYSPSNHHILLSTTR	3	13	1	H2DVS5		0	2.54249e+08	0	8.598e-08	3.63738	3	1738.93	1.45391	32.0253	0
	High	TNRNELFQLLTHVK	1	14	2	H2DVS5;A0A2I6J1D3		0	5.77321e+06	0	0.000447	3.55927	3	1712.95	0.972421	45.4089	1
	High	IYSPSnHHILLSTTR	1	13	1	H2DVS5	N6(Deamidated)	0	1.15748e+07	0	2.256e-06	2.82367	3	1739.91	2.08037	33.8227	0
	High	NELFQLLTHVK	1	14	2	H2DVS5;A0A2I6J1D3		0	1.12099e+07	0	4.024e-05	2.62758	2	1341.75	1.76568	49.0478	0
	High	YDTSnFTIQDmLNImNK	1	12	1	H2DVS5	N5(Deamidated); M11(Oxidation); M15(Oxidation)	0	0	0	0.0005692	2.22783	2	2080.94	9.47731	42.4342	0
	High	DcmVSIDEVASTHDWSTR	1	13	1	H2DVS5	C2(Carbamidomethyl); M3(Oxidation)	0	9.91692e+06	0	0.001612	2.16399	3	2124.9	1.93534	38.9769	0
	High	NmFGGEcYTGFR	1	13	1	H2DVS5	M2(Oxidation); C7(Carbamidomethyl)	0	2.49661e+07	0	0.001733	1.99684	2	1454.59	1.93085	36.0088	0
	High	KAIMNIR	2	13	1	H2DVS5		0	5.84923e+07	0	0.0002998	1.59604	2	845.504	1.28729	27.7732	1
	High	SYNYMLLVNR	2	13	1	H2DVS5		0	6.53881e+07	0	0.0003022	1.41603	2	1272.64	1.91777	44.2432	0
	High	SYNYmLLVNR	2	13	1	H2DVS5	M5(Oxidation)	0	4.84198e+07	0.002	0.002703	2.5094	2	1288.64	0.535215	39.4654	0
	High	ANmHTMIR	2	14	1	H2DVS5	M3(Oxidation)	0	4.18769e+07	0.002	0.005267	1.82998	2	989.467	1.20988	23.3751	0
	High	IGDQLKELDK	1	13	1	H2DVS5		0	7.13714e+06	0.002	0.009776	1.69803	2	1158.64	2.30137	30.9445	1
	High	ANMHTMIR	2	14	1	H2DVS5		0	4.79035e+07	0.002	0.01623	1.52329	2	973.472	1.08476	26.3653	0
	High	KAImNIR	2	13	1	H2DVS5	M4(Oxidation)	0	1.0835e+08	0.002	0.0118	1.32514	2	861.499	1.35639	23.0604	1
	High	mGIFYcNDDDAVDPHLmK	2	12	1	H2DVS5	M1(Oxidation); C6(Carbamidomethyl); M17(Oxidation)	0	1.6584e+08	0.002	0.007687	1.23601	3	2172.91	1.6026	38.1705	0
	High	AGNNQSQQPIKK	1	6	1	H2DVS5		0	541025	0.002	0.01314	1.14169	2	1312.7	1.38242	20.4868	1
	High	mITTSDSPISINSK	1	14	1	H2DVS5	M1(Oxidation)	0	8.37834e+06	0.002	0.004426	0.964986	2	1509.75	1.49733	34.5913	0
	High	FQSMHFTDmSSSQDLSFIYR	4	13	1	H2DVS5	M9(Oxidation)	0	1.36785e+07	0.002	0.01492	0.900831	3	2443.07	1.68811	44.5821	0
	High	MGIFYcNDDDAVDPHLmK	2	12	1	H2DVS5	C6(Carbamidomethyl); M17(Oxidation)	0	1.88937e+08	0.002	0.003643	0.794036	3	2156.91	0.473743	41.0501	0
	High	LGDQFFDcGSSDIFLK	1	13	1	H2DVS5	C8(Carbamidomethyl)	0	4.52841e+07	0.002	0.01313	0.706657	2	1848.85	1.17349	50.2649	0
	High	FQSmHFTDmSSSQDLSFIYR	1	13	1	H2DVS5	M4(Oxidation); M9(Oxidation)	0	1.61527e+08	0.004	0.02284	1.29664	3	2459.07	0.816176	42.0196	0
	High	MGIFYcNDDDAVDPHLMK	1	12	1	H2DVS5	C6(Carbamidomethyl)	0	7.12398e+07	0.007	0.02446	1.14391	3	2140.92	1.89381	44.0774	0
	High	ANmHTmIR	1	14	1	H2DVS5	M3(Oxidation); M6(Oxidation)	0	1.14209e+08	0.008	0.03408	1.52678	2	1005.46	1.93806	21.1835	0
	High	LSmDSDDGFYEWLNGDGSVFAASK	1	15	1	H2DVS5	M3(Oxidation)	0	5.90725e+06	0.008	0.04601	0.739649	3	2627.13	2.08959	52.2562	0
	High	NMFGGEcYTGFR	1	13	1	H2DVS5	C7(Carbamidomethyl)	0	1.21752e+07	0.008	0.06901	0.536215	2	1438.59	1.3875	40.6975	0
	High	YDTSNFTIQDmLNImNK	1	12	1	H2DVS5	M11(Oxidation); M15(Oxidation)	0	1.81622e+07	0.008	0.0925	0.491756	2	2079.94	1.09275	42.366	0
	High	LQAAPYIVVNPmK	1	13	1	H2DVS5	M12(Oxidation)	0	3.59203e+07	0.008	0.07566	0.490322	2	1459.8	1.72919	40.5376	0
A0A0M4R0B2	MV heparin binding surface protein OS=Vaccinia virus OX=10245 GN=VACV_IOC_B141_127 PE=4 SV=1 - [A0A0M4R0B2_9POXV]	25.8521	21.3	17	9	9	34	7.05523e+08	324	37.4603	6.3667
	A2	Sequence	# PSMs	# Proteins	# Protein Groups	Protein Group Accessions	Modifications	ΔCn	Area	q-Value	PEP	XCorr	Charge	MH+ [Da]	ΔM [ppm]	RT [min]	# Missed Cleavages
	High	VTTALNIVDEIIK	3	14	1	A0A0M4R0B2		0	9.7402e+08	0	0.0004588	4.19687	2	1428.83	1.85633	52.5643	0
	High	SGGLSSGFYFEIAR	1	15	1	A0A0M4R0B2		0	121632323	0	0.002065	3.12461	2	1490.73	1.95406	48.1573	0
	High	FENmKPNFWSR	11	15	1	A0A0M4R0B2	M4(Oxidation)	0	1.02092e+09	0	0.0001509	2.85485	3	1471.68	1.62377	35.0788	0
	High	IDILQMR	1	16	1	A0A0M4R0B2		0	35821434	0	0.000931	2.24935	2	888.497	-0.0251589	42.2113	0
	High	KIDILQmR	2	16	1	A0A0M4R0B2	M7(Oxidation)	0	4.33577e+07	0	0.002025	1.88055	2	1032.59	1.17969	32.3746	1
	High	QILDNAAK	3	17	1	A0A0M4R0B2		0	9.28851e+07	0	0.001874	1.62714	2	872.485	1.09389	26.9778	0
	High	TELVMDK	1	16	1	A0A0M4R0B2		0	1.01897e+07	0	0.001672	1.51834	2	835.424	0.791596	29.1799	0
	High	KIDILQMR	1	16	1	A0A0M4R0B2		0	7.98401e+07	0	0.00195	1.18174	2	1016.59	0.759209	38.1277	1
	High	FENMKPNFWSR	3	15	1	A0A0M4R0B2		0	2.69025e+08	0.002	0.002731	2.891	3	1455.69	0.894755	38.9496	0
	High	VTTALnIVDEIIK	1	14	1	A0A0M4R0B2	N6(Deamidated)	0	2.11936e+06	0.002	0.006672	1.51933	2	1429.82	2.36226	52.9354	0
	High	FEnmKPNFWSR	2	15	1	A0A0M4R0B2	N3(Deamidated); M4(Oxidation)	0	3.73618e+07	0.002	0.003316	1.40895	3	1472.66	1.43129	35.7553	0
	High	IDILQmR	1	16	1	A0A0M4R0B2	M6(Oxidation)	0	2.08356e+07	0.002	0.01779	1.38937	2	904.493	1.41346	35.7936	0
	High	FEnMKPNFWSR	1	15	1	A0A0M4R0B2	N3(Deamidated)	0	3.3609e+06	0.002	0.004284	0.950574	3	1456.67	1.2663	40.3715	0
	High	TELVmDK	1	16	1	A0A0M4R0B2	M5(Oxidation)	0	1.70327e+07	0.004	0.02064	1.58083	2	851.419	1.58769	24.7905	0
	High	VKTELVmDK	1	15	1	A0A0M4R0B2	M7(Oxidation)	0	3.8032e+06	0.008	0.07492	0.83702	2	1078.58	1.93339	24.8824	1
	High	LVAEYR	1	5	1	A0A0M4R0B2		0	0	0.008	0.1178	0.723365	2	750.415	1.28139	27.6392	0
A9J0Z6	Inactive superoxide dismutase-like protein in core OS=Vaccinia virus (strain Ankara) OX=126794 GN=CVA179 PE=4 SV=1 - [A9J0Z6_VACCA]	24.2679	66.4	9	8	8	19	3.09581e+08	125	13.6531	6.90283
	A2	Sequence	# PSMs	# Proteins	# Protein Groups	Protein Group Accessions	Modifications	ΔCn	Area	q-Value	PEP	XCorr	Charge	MH+ [Da]	ΔM [ppm]	RT [min]	# Missed Cleavages
	High	GVIYFEPVHGKDK	1	8	1	A9J0Z6		0	3.60235e+07	0	0.001031	2.17836	3	1488.79	0.600676	33.8917	1
	High	DKVLGSVIGLK	1	7	1	A9J0Z6		0	7.6983e+07	0	0.00146	2.07048	2	1128.7	0.997077	40.022	1
	High	GVIYFEPVHGK	4	8	1	A9J0Z6		0	3.34473e+08	0	0.0007011	2.03832	2	1245.66	1.14702	37.0295	0
	High	SGTYSLIIHR	4	8	1	A9J0Z6		0	273133414	0	0.0006494	1.92286	2	1146.63	1.08485	35.2914	0
	High	LAcGVIGISYINEK	3	8	1	A9J0Z6	C3(Carbamidomethyl)	0	3.21138e+08	0	0.0007108	1.88727	2	1536.81	2.08103	44.027	0
	High	LAcGVIGISYInEK	1	8	1	A9J0Z6	C3(Carbamidomethyl); N12(Deamidated)	0	6.79125e+06	0	0.0001037	1.31007	2	1537.8	1.91625	44.3705	0
	High	IIHFLTINEnGV	1	7	1	A9J0Z6	N10(Deamidated)	0	1.09147e+07	0.002	0.01806	1.69039	2	1370.73	1.51073	49.1357	0
	High	VLGSVIGLK	2	7	1	A9J0Z6		0	1.77358e+08	0.002	0.01942	1.3241	2	885.578	1.65244	41.028	0
	High	YGDISQGcDSIGSPEIFIGNIFVNR	1	6	1	A9J0Z6	C8(Carbamidomethyl)	0	4.47136e+06	0.002	0.002541	1.3076	3	2758.32	1.75455	52.7563	0
	High	IIHFLTINENGV	1	7	1	A9J0Z6		0	6.03866e+06	0.002	0.01376	1.10211	2	1369.75	1.51708	48.2231	0
A0A0M4SA95	Assembly protein G7 OS=Vaccinia virus OX=10245 GN=VACV_IOC_B141_111 PE=3 SV=1 - [A0A0M4SA95_9POXV]	21.7741	36.96	7	10	10	28	1.46331e+08	368	41.5533	7.53271
	A2	Sequence	# PSMs	# Proteins	# Protein Groups	Protein Group Accessions	Modifications	ΔCn	Area	q-Value	PEP	XCorr	Charge	MH+ [Da]	ΔM [ppm]	RT [min]	# Missed Cleavages
	High	TDGAVTSPLTGNNTITTFIPISASDMQK	1	6	1	A0A0M4SA95		0	5.96241e+07	0	0.000604	3.10706	3	2880.43	1.03805	51.9364	0
	High	SmSQELAELLEMK	3	7	1	A0A0M4SA95	M2(Oxidation)	0	4.60887e+07	0	4.813e-05	3.06748	2	1524.73	1.48498	49.0434	0
	High	SMSQELAELLEMK	1	7	1	A0A0M4SA95		0	1.35639e+07	0	0.0001721	3.04875	2	1508.74	1.85216	52.5418	0
	High	NNGGVVmHINSPFK	1	7	1	A0A0M4SA95	M7(Oxidation)	0	1.23312e+07	0	0.000255	2.92977	2	1529.76	1.82291	33.6189	0
	High	YALINLVQYR	4	6	1	A0A0M4SA95		0	2.67468e+08	0	0.0001421	2.79006	2	1252.71	1.67276	48.0555	0
	High	TDGAVTSPLTGNNTITTFIPISASDmQK	3	6	1	A0A0M4SA95	M26(Oxidation)	0	1.01995e+08	0	0.0003043	2.69421	3	2896.43	2.5772	51.0171	0
	High	ILPmIIGEPIIVAGFSGK	1	6	1	A0A0M4SA95	M4(Oxidation)	0	4.52698e+06	0	0.001951	1.73601	2	1871.07	1.71138	52.7118	0
	High	EPISDYSAEVER	1	6	1	A0A0M4SA95		0	1.13751e+07	0.002	0.002424	1.48094	2	1394.65	1.49437	32.8803	0
	High	SmSQELAELLEmK	2	7	1	A0A0M4SA95	M2(Oxidation); M12(Oxidation)	0	6.95289e+07	0.002	0.003165	1.39179	2	1540.73	1.04619	45.009	0
	High	nNGGVVmHINSPFK	2	7	1	A0A0M4SA95	N1(Deamidated); M7(Oxidation)	0	1.28044e+07	0.002	0.005231	1.26164	3	1530.74	1.3497	35.7375	0
	High	cIVQSVLR	1	6	1	A0A0M4SA95	C1(Carbamidomethyl)	0	3.11238e+06	0.002	0.01842	1.11187	2	974.546	1.26112	37.3092	0
	High	STIFDIVSK	1	6	1	A0A0M4SA95		0	3.32984e+06	0.002	0.01321	0.947864	2	1009.56	1.7164	46.0042	0
	High	cHSAHVcNATDFWR	1	6	1	A0A0M4SA95	C1(Carbamidomethyl); C7(Carbamidomethyl)	0	1.18575e+07	0.004	0.02172	0.594598	3	1760.74	2.42195	32.9133	0
	High	SIFPANINDK	1	4	1	A0A0M4SA95		0	5.08634e+06	0.007	0.02414	1.28775	2	1118.59	2.55712	38.6114	0
	High	TDGAVTSPLTGnNTITTFIPISASDMQK	2	6	1	A0A0M4SA95	N12(Deamidated)	0	1.12226e+07	0.007	0.02489	0.839963	3	2881.42	2.30613	52.1308	0
	High	cHSAHVcnATDFWR	1	6	1	A0A0M4SA95	C1(Carbamidomethyl); C7(Carbamidomethyl); N8(Deamidated)	0	0	0.008	0.1062	0.974231	3	1761.74	12.2902	32.8913	0
	High	YALInLVQYR	2	6	1	A0A0M4SA95	N5(Deamidated)	0	799968	0.008	0.07589	0.588379	2	1253.69	1.27622	49.7098	0
H2DWH5	IMV membrane protein OS=Vaccinia virus OX=10245 GN=VAC_DPP10_143 PE=3 SV=1 - [H2DWH5_9POXV]	20.9193	30	5	2	2	24	3.74477e+08	70	7.62911	9.20264
	A2	Sequence	# PSMs	# Proteins	# Protein Groups	Protein Group Accessions	Modifications	ΔCn	Area	q-Value	PEP	XCorr	Charge	MH+ [Da]	ΔM [ppm]	RT [min]	# Missed Cleavages
	High	NSQNPNPSPNLNSPPPEPK	4	5	1	H2DWH5		0	7.22493e+08	0	6.61e-05	4.69881	3	2027.98	2.25342	29.8999	0
	High	IKnSQNPNPSPNLNSPPPEPK	3	5	1	H2DWH5	N3(Deamidated)	0	2.64614e+07	0	8.18e-05	2.65037	3	2270.14	0.950792	29.1153	1
	High	NSQNPnPSPNLNSPPPEPK	17	5	1	H2DWH5	N6(Deamidated)	0	2.87188e+07	0	1.997e-05	2.34076	2	2028.98	7.03839	30.3123	0
H2DXJ8	Glutaredoxin-1 OS=Vaccinia virus OX=10245 GN=VAC_DPP10_080 PE=3 SV=1 - [H2DXJ8_9POXV]	20.0504	55.14	4	9	9	22	4.38039e+08	107	12.2713	6.66846
	A2	Sequence	# PSMs	# Proteins	# Protein Groups	Protein Group Accessions	Modifications	ΔCn	Area	q-Value	PEP	XCorr	Charge	MH+ [Da]	ΔM [ppm]	RT [min]	# Missed Cleavages
	High	GAYEIVDIKEFKPENELR	2	3	1	H2DXJ8		0	0	0	1.54898e-08	4.84876	3	2150.11	0.812457	42.2234	1
	High	RGAYEIVDIK	1	4	1	H2DXJ8		0	3.06399e+07	0	0.0006485	2.90374	2	1163.64	1.94332	35.2319	1
	High	GAYEIVDIK	3	4	1	H2DXJ8		0	5.2068e+08	0	0.001609	2.24385	2	1007.54	1.26002	38.9385	0
	High	DYFEQITGGR	4	4	1	H2DXJ8		0	3.945e+08	0	0.0005711	1.81744	2	1185.55	1.12679	41.2681	0
	High	YTcPFcR	4	2	1	H2DXJ8	C3(Carbamidomethyl); C6(Carbamidomethyl)	0	1.69592e+08	0	0.001222	1.40249	2	1003.41	1.64518	31.6882	0
	High	NALDILNK	2	4	1	H2DXJ8		0	3.98936e+08	0.002	0.004515	2.05073	2	900.516	1.00432	39.1556	0
	High	LANNKVTIFVK	1	3	1	H2DXJ8		0	3.53023e+06	0.002	0.002187	1.18342	2	1246.75	1.40071	35.277	1
	High	EFKPENELR	3	3	1	H2DXJ8		0	1.67147e+08	0.002	0.00375	1.13382	2	1161.59	1.86581	29.2135	0
	High	nALDILNK	1	4	1	H2DXJ8	N1(Deamidated)	0	1.08508e+07	0.008	0.1028	1.30967	2	901.5	1.06293	42.8763	0
	High	NALDILNKFSFK	1	4	1	H2DXJ8		0	878521	0.008	0.06434	0.732831	2	1409.78	2.29732	50.5955	1
A0A0A7A5X9	Virion core protein OS=Vaccinia virus OX=10245 GN=VACV_BRZ_SERRO2_106 PE=3 SV=1 - [A0A0A7A5X9_9POXV]	18.5884	37.55	19	7	7	15	7.7434e+07	237	27.9992	7.21045
	A2	Sequence	# PSMs	# Proteins	# Protein Groups	Protein Group Accessions	Modifications	ΔCn	Area	q-Value	PEP	XCorr	Charge	MH+ [Da]	ΔM [ppm]	RT [min]	# Missed Cleavages
	High	VDNDDNEVFILLGNHNDFIR	2	19	1	A0A0A7A5X9		0	9.96848e+07	0	0.0006411	4.4233	3	2359.14	2.31172	51.4354	0
	High	YGSLcVELNGSSFQHGGR	1	5	1	A0A0A7A5X9	C5(Carbamidomethyl)	0	1.27674e+07	0	0.0002209	4.22701	3	1967.91	2.24424	38.2982	0
	High	YGSLcVELnGSSFQHGGR	3	5	1	A0A0A7A5X9	C5(Carbamidomethyl); N9(Deamidated)	0	1.78672e+07	0	9.994e-05	2.80441	3	1968.89	1.86746	39.2778	0
	High	YLLEHLIR	1	20	1	A0A0A7A5X9		0	4.62517e+07	0	0.002041	2.30097	2	1056.62	1.35929	42.1889	0
	High	YIEVEEFIDAGR	2	21	1	A0A0A7A5X9		0	8.63657e+07	0	2.807e-05	2.29816	2	1440.7	2.2084	48.0168	0
	High	AFVFAWFNGVSENEK	1	21	1	A0A0A7A5X9		0	3.3585e+06	0	0.0004767	1.39361	2	1744.84	1.483	52.5242	0
	High	AFVFAWFnGVSENEK	1	21	1	A0A0A7A5X9	N8(Deamidated)	0	7.92746e+06	0.002	0.01313	1.25135	2	1745.82	1.6878	52.577	0
	High	LKEHVFFSEYIVTPDK	1	4	1	A0A0A7A5X9		0	5.7602e+06	0.002	0.0102	0.977768	3	1952.02	1.24626	42.4621	1
	High	EHVFFSEYIVTPDK	1	4	1	A0A0A7A5X9		0	4.61451e+06	0.008	0.04087	0.880679	3	1710.84	1.4359	44.2643	0
	High	VDnDDNEVFILLGNHNDFIR	2	19	1	A0A0A7A5X9	N3(Deamidated)	0	3.94691e+06	0.008	0.04032	0.243987	3	2360.13	6.26442	51.9766	0
A0A0A7A5W4	IMV membrane protein OS=Vaccinia virus OX=10245 GN=VACV_BRZ_SERRO2_086 PE=4 SV=1 - [A0A0A7A5W4_9POXV]	16.6968	17.6	7	5	5	13	1.15851e+08	250	27.2596	7.13721
	A2	Sequence	# PSMs	# Proteins	# Protein Groups	Protein Group Accessions	Modifications	ΔCn	Area	q-Value	PEP	XCorr	Charge	MH+ [Da]	ΔM [ppm]	RT [min]	# Missed Cleavages
	High	ENVHWTTYmDTFFR	2	7	1	A0A0A7A5W4	M9(Oxidation)	0	3.95282e+07	0	0.0004313	2.93815	3	1862.82	1.36445	43.4081	0
	High	mLFTSTNDK	2	7	1	A0A0A7A5W4	M1(Oxidation)	0	4.64915e+07	0	0.001356	2.10498	2	1072.5	1.35287	29.6729	0
	High	MLFTSTNDK	3	7	1	A0A0A7A5W4		0	6.56071e+07	0	0.002043	1.82203	2	1056.5	1.75968	33.7213	0
	High	mLFTSTNDKIK	1	7	1	A0A0A7A5W4	M1(Oxidation)	0	14681056	0	0.0006753	1.49701	2	1313.68	1.87615	30.6148	1
	High	MLFTSTNDKIK	1	7	1	A0A0A7A5W4		0	1.78106e+07	0.002	0.002372	2.27648	2	1297.68	1.17906	33.6949	1
	High	TSPmVIATTDmQN	2	6	1	A0A0A7A5W4	M4(Oxidation); M11(Oxidation)	0	2.42416e+08	0.002	0.004855	1.6672	2	1440.64	1.85566	31.2284	0
	High	TSPMVIATTDmQN	1	6	1	A0A0A7A5W4	M11(Oxidation)	0	7.8112e+07	0.002	0.01221	1.39753	2	1424.64	1.22046	37.0817	0
	High	LILANK	1	7	1	A0A0A7A5W4		0	0	0.008	0.09487	0.810278	2	671.446	1.52093	30.4089	0
A0A2I6J1D5	Major core protein 4a precursor OS=Vaccinia virus OX=10245 PE=3 SV=1 - [A0A2I6J1D5_9POXV]	15.1412	32.97	11	3	5	8	6.99997e+07	185	21.1373	8.30908
	A2	Sequence	# PSMs	# Proteins	# Protein Groups	Protein Group Accessions	Modifications	ΔCn	Area	q-Value	PEP	XCorr	Charge	MH+ [Da]	ΔM [ppm]	RT [min]	# Missed Cleavages
	High	SVGGLALFQVAnGAIDLcR	2	8	1	A0A2I6J1D5	N12(Deamidated); C18(Carbamidomethyl)	0	1.22386e+08	0	6.032e-06	4.91117	2	1962.02	2.28614	52.2519	0
	High	SVGGLALFQVANGAIDLcR	1	8	1	A0A2I6J1D5	C18(Carbamidomethyl)	0	1.28017e+07	0	0.0004224	3.2761	2	1961.03	2.35321	52.4976	0
	High	ILSMINYYNEmSR	1	33	2	M9WFT1;A0A2I6J1D5	M11(Oxidation)	0	40194526	0	0.0007759	2.64383	2	1649.77	2.02001	42.6909	0
	High	HFFMYFcEQK	1	11	1	A0A2I6J1D5	C7(Carbamidomethyl)	0	3.3278e+07	0	0.0006781	2.22988	2	1436.61	1.33247	42.6279	0
	High	AmLYIIR	1	33	2	M9WFT1;A0A2I6J1D5	M2(Oxidation)	0	4.3982e+07	0.002	0.002536	1.50609	2	895.508	0.999247	38.925	0
	High	ILSmINYYNEmSR	1	33	2	M9WFT1;A0A2I6J1D5	M4(Oxidation); M11(Oxidation)	0	4.36313e+07	0.002	0.004422	0.964051	2	1665.76	2.12199	36.3524	0
	High	LRPNSFWFVVVR	1	11	1	A0A2I6J1D5		0	526143	0.002	0.009674	0.539561	3	1519.85	1.06705	50.2245	0
A0A2I2MC30	Tyr/ser protein phosphatase OS=Vaccinia virus (strain Western Reserve) OX=10254 GN=H1L PE=4 SV=1 - [A0A2I2MC30_VACCW]	11.2169	37.43	5	6	6	11	3.60795e+07	171	19.713	9.15869
	A2	Sequence	# PSMs	# Proteins	# Protein Groups	Protein Group Accessions	Modifications	ΔCn	Area	q-Value	PEP	XCorr	Charge	MH+ [Da]	ΔM [ppm]	RT [min]	# Missed Cleavages
	High	SGAmILAYLmSK	2	4	1	A0A2I2MC30	M4(Oxidation); M10(Oxidation)	0	9.89888e+06	0	0.002029	2.36467	2	1316.66	1.60789	45.86	0
	High	GAFVENPSFK	1	4	1	A0A2I2MC30		0	2.23429e+07	0	0.0002384	1.49504	2	1095.55	1.49723	35.3327	0
	High	VTNNVYLGNYK	1	5	1	A0A2I2MC30		0	2.02635e+07	0.002	0.002154	3.6449	2	1284.66	2.62123	33.2756	0
	High	YFDDVTAFLSK	1	5	1	A0A2I2MC30		0	6.56322e+07	0.002	0.003833	2.34497	2	1305.64	1.56237	49.5952	0
	High	YVLNLTMDK	1	5	1	A0A2I2MC30		0	7.39179e+06	0.002	0.01003	0.843725	2	1096.57	1.42437	41.8333	0
	High	VTnNVYLGNYK	1	5	1	A0A2I2MC30	N3(Deamidated)	0	1.74081e+06	0.007	0.02978	2.86236	2	1285.64	0.809591	34.1547	0
	High	NAmDAPSSEVK	1	5	1	A0A2I2MC30	M3(Oxidation)	0	1.12856e+07	0.007	0.02807	1.03836	2	1164.52	1.14697	22.8425	0
	High	YVLNLTmDK	2	5	1	A0A2I2MC30	M7(Oxidation)	0	1.80401e+07	0.008	0.0944	0.759857	2	1112.57	0.817586	37.5987	0
	High	SGAMILAYLmSK	1	4	1	A0A2I2MC30	M10(Oxidation)	0	3.89025e+06	0.008	0.05396	0.741334	2	1300.67	1.28451	48.8897	0
A0A2I6TEC0	IMV surface protein OS=Vaccinia virus OX=10245 GN=44.1rMVA_137 PE=4 SV=1 - [A0A2I6TEC0_9POXV]	10.1608	41.82	9	7	7	13	7.34304e+07	110	12.5374	5.38916
	A2	Sequence	# PSMs	# Proteins	# Protein Groups	Protein Group Accessions	Modifications	ΔCn	Area	q-Value	PEP	XCorr	Charge	MH+ [Da]	ΔM [ppm]	RT [min]	# Missed Cleavages
	High	LENHAETLR	3	9	1	A0A2I6TEC0		0	7.55421e+07	0	0.0006136	1.32661	2	1082.56	1.5271	24.0792	0
	High	ADEDDNEETLK	2	5	1	A0A2I6TEC0		0	7.58197e+07	0.002	0.002464	2.93627	2	1278.54	1.51935	24.016	0
	High	NDEVLFR	2	9	1	A0A2I6TEC0		0	3.26308e+07	0.002	0.01733	1.88253	2	892.454	1.46739	35.6559	0
	High	RNDEVLFR	1	9	1	A0A2I6TEC0		0	3.36904e+07	0.002	0.01264	1.43868	2	1048.55	1.20528	31.8184	1
	High	KIDVQTGR	2	9	1	A0A2I6TEC0		0	68929441	0.002	0.003308	1.41029	2	916.523	1.93497	23.3813	1
	High	KITNVTTK	2	9	1	A0A2I6TEC0		0	3.49121e+07	0.002	0.002456	1.155	2	904.548	1.49543	22.315	1
	High	ADEDDNEETLKQR	1	5	1	A0A2I6TEC0		0	8.32301e+06	0.008	0.04903	0.730296	2	1562.7	1.53504	23.0054	1
A0A7G4P1T6	DNA-directed RNA polymerase OS=Vaccinia virus OX=10245 GN=IKMOJFFE_00132 PE=3 SV=1 - [A0A7G4P1T6_9POXV]	9.46996	10.99	29	12	12	13	1.75859e+07	1156	132.365	8.54346
	A2	Sequence	# PSMs	# Proteins	# Protein Groups	Protein Group Accessions	Modifications	ΔCn	Area	q-Value	PEP	XCorr	Charge	MH+ [Da]	ΔM [ppm]	RT [min]	# Missed Cleavages
	High	VSLEFIR	1	25	1	A0A7G4P1T6		0	4.39247e+06	0	0.0009615	1.84944	2	863.499	0.0839494	42.5981	0
	High	QAIScLSSDIR	1	25	1	A0A7G4P1T6	C5(Carbamidomethyl)	0	2.77627e+06	0	0.001251	1.33087	2	1249.62	0.754036	35.0106	0
	High	VTPPDYSPIIASIK	1	25	1	A0A7G4P1T6		0	2.88855e+07	0.002	0.003272	2.12666	2	1500.83	1.85528	45.8702	0
	High	SQLTINEFK	1	25	1	A0A7G4P1T6		0	1.1676e+07	0.002	0.002875	2.02561	2	1079.57	0.65659	37.131	0
	High	GFYmISLLR	1	26	1	A0A7G4P1T6	M4(Oxidation)	0	2.68647e+06	0.002	0.004353	1.82702	2	1115.59	1.21993	47.659	0
	High	GINQEDGIIIK	1	26	1	A0A7G4P1T6		0	1.21963e+07	0.002	0.006053	1.64122	2	1199.66	1.56151	36.8584	0
	High	ImIEISNVK	1	25	1	A0A7G4P1T6	M2(Oxidation)	0	8.25392e+06	0.002	0.006766	1.57935	2	1062.59	0.85788	37.6177	0
	High	RPPSFYKPLDK	1	26	1	A0A7G4P1T6		0	2.36293e+06	0.002	0.004385	1.51527	3	1347.74	0.956019	30.17	0
	High	IPLLIGYGNK	1	26	1	A0A7G4P1T6		0	1.39916e+06	0.002	0.002153	1.03427	2	1087.65	1.00759	45.2967	0
	High	IDNGIHLmYPERPIVISK	1	25	1	A0A7G4P1T6	M8(Oxidation)	0	6.59561e+06	0.002	0.01183	0.819023	3	2111.13	1.47626	39.8472	0
	High	LNLSPLLTK	1	26	1	A0A7G4P1T6		0	1.12527e+07	0.002	0.01745	0.645759	2	998.625	0.424813	44.5892	0
	High	VFLTQmNAR	1	27	1	A0A7G4P1T6	M6(Oxidation)	0	1.55095e+06	0.004	0.02275	0.654428	2	1095.56	2.09396	31.2498	0
	High	IMIEISNVK	1	25	1	A0A7G4P1T6		0	4.38441e+06	0.008	0.1205	0.874484	2	1046.59	1.26098	40.3258	0
A0A0A7A5R4	DNA-directed RNA polymerase 19 kDa subunit OS=Vaccinia virus OX=10245 GN=VACV_BRZ_SERRO2_122 PE=3 SV=1 - [A0A0A7A5R4_9POXV]	9.28793	29.88	3	5	5	7	2.78489e+07	164	19.0244	4.67822
	A2	Sequence	# PSMs	# Proteins	# Protein Groups	Protein Group Accessions	Modifications	ΔCn	Area	q-Value	PEP	XCorr	Charge	MH+ [Da]	ΔM [ppm]	RT [min]	# Missed Cleavages
	High	GRLPLVSEFSDETmK	2	3	1	A0A0A7A5R4	M14(Oxidation)	0	2.51142e+07	0	0.0003453	2.65084	3	1724.86	1.66014	41.3626	1
	High	LPLVSEFSDETmK	1	3	1	A0A0A7A5R4	M12(Oxidation)	0	2.31101e+07	0	0.0001991	2.4065	2	1511.73	1.15674	43.8791	0
	High	LPLVSEFSDETMK	1	3	1	A0A0A7A5R4		0	1.28149e+07	0	0.0005473	2.36699	2	1495.74	1.52361	46.4276	0
	High	FHLDYIIK	1	3	1	A0A0A7A5R4		0	3.53223e+07	0	0.0005542	1.8636	2	1048.58	0.879656	41.8323	0
	High	nGELLSVNDFDKDGLK	1	2	1	A0A0A7A5R4	N1(Deamidated)	0	1.52303e+07	0.002	0.01559	1.10229	2	1764.87	2.02431	44.2825	1
	High	HIGNHISALK	1	3	1	A0A0A7A5R4		0	4.77254e+06	0.008	0.09579	1.15972	3	1089.62	1.09815	26.2829	0
P21008	Core protein D2 OS=Vaccinia virus (strain Copenhagen) OX=10249 GN=D2L PE=2 SV=1 - [D2_VACCC]	8.48531	29.45	8	4	4	5	2.84082e+07	146	16.8931	8.27979
	A2	Sequence	# PSMs	# Proteins	# Protein Groups	Protein Group Accessions	Modifications	ΔCn	Area	q-Value	PEP	XCorr	Charge	MH+ [Da]	ΔM [ppm]	RT [min]	# Missed Cleavages
	High	KSnGTPTVAHIYK	1	5	1	P21008	N3(Deamidated)	0	1.75703e+07	0	5.4e-05	3.23322	2	1416.75	1.39218	27.4683	1
	High	LLFLEDVEPLLPDK	1	5	1	P21008		0	4.43014e+07	0	0.000379	2.91763	2	1640.92	2.65194	52.8201	0
	High	KSNGTPTVAHIYK	1	5	1	P21008		0	7.26291e+06	0.002	0.002559	2.33446	3	1415.77	1.64741	26.2655	1
	High	TGISEPIPYYYLPLRK	1	5	1	P21008		0	2.3353e+07	0.002	0.00355	1.23679	3	1910.04	0.995406	47.6017	1
	High	TGISEPIPYYYLPLR	1	5	1	P21008		0	7.84201e+06	0.002	0.002467	1.19992	2	1781.95	2.54694	52.1769	0
Q85343	27 kDa protein OS=Vaccinia virus OX=10245 PE=4 SV=1 - [Q85343_9POXV]	7.28298	12.97	10	3	3	6	2.78948e+07	239	27.8894	8.95361
	A2	Sequence	# PSMs	# Proteins	# Protein Groups	Protein Group Accessions	Modifications	ΔCn	Area	q-Value	PEP	XCorr	Charge	MH+ [Da]	ΔM [ppm]	RT [min]	# Missed Cleavages
	High	VNTEFIAnGSFSGR	3	10	1	Q85343	N8(Deamidated)	0	2.33572e+07	0	0.0004187	2.81575	2	1499.72	2.44501	38.7237	0
	High	GPIPVYEEK	1	9	1	Q85343		0	3.30979e+07	0.002	0.002599	1.84076	2	1031.54	1.28987	33.0798	0
	High	VNTEFIANGSFSGR	1	10	1	Q85343		0	1.52897e+07	0.002	0.004393	1.24475	2	1498.73	1.96273	38.5674	0
	High	NTQFDITK	1	10	1	Q85343		0	2.72294e+07	0.002	0.003654	1.06646	2	966.49	1.20092	31.4087	0
A0A0A1CQS7	RNA polymerase-associated transcription-specificity factor RAP94 OS=Vaccinia virus OX=10245 GN=VAC_TKT3_092 PE=3 SV=1 - [A0A0A1CQS7_9POXV]	6.28682	13.46	14	11	11	11	1.41129e+07	795	93.5596	6.27783
	A2	Sequence	# PSMs	# Proteins	# Protein Groups	Protein Group Accessions	Modifications	ΔCn	Area	q-Value	PEP	XCorr	Charge	MH+ [Da]	ΔM [ppm]	RT [min]	# Missed Cleavages
	High	IDGLSIPIIIK	1	13	1	A0A0A1CQS7		0	9.47941e+06	0	0.0006915	2.47444	2	1181.75	1.41442	52.1919	0
	High	NTVIVSTFNK	1	12	1	A0A0A1CQS7		0	1.34187e+07	0	0.0015	1.91228	2	1122.62	1.53367	35.2011	0
	High	NSFSEDHNNSLSDWGK	1	13	1	A0A0A1CQS7		0	3.55226e+06	0	0.001766	1.32375	3	1836.78	1.36469	33.5427	0
	High	NLLPYLEK	1	12	1	A0A0A1CQS7		0	5.00741e+06	0.002	0.008556	1.56969	2	989.568	1.04414	43.3421	0
	High	VDANYFTK	1	13	1	A0A0A1CQS7		0	1.29623e+07	0.002	0.005404	1.19786	2	957.469	1.00598	31.9465	0
	High	INcYNILR	1	12	1	A0A0A1CQS7	C3(Carbamidomethyl)	0	1.336e+07	0.002	0.003665	0.489411	2	1065.55	0.407207	37.0885	0
	High	VIIPLLK	1	13	1	A0A0A1CQS7		0	3.65987e+06	0.004	0.02063	0.990766	2	795.571	1.09639	47.7594	0
	High	YVYLENTGK	1	13	1	A0A0A1CQS7		0	1.15086e+07	0.008	0.04578	1.9001	2	1086.55	1.62546	31.2676	0
	High	VEFAPcEHQIR	1	13	1	A0A0A1CQS7	C6(Carbamidomethyl)	0	6.38596e+06	0.008	0.06498	0.745	2	1385.67	2.22275	31.0762	0
	High	ISILVNDDVR	1	12	1	A0A0A1CQS7		0	2.47854e+06	0.008	0.1016	0.582664	2	1143.64	0.762139	40.2549	0
	High	QWIDENITR	1	12	1	A0A0A1CQS7		0	1.55599e+07	0.008	0.04723	0.546334	2	1174.59	0.597426	36.818	0
A0A0A7A5M3	Nucleoside triphosphatase I OS=Vaccinia virus OX=10245 GN=VACV_BRZ_SERRO2_114 PE=3 SV=1 - [A0A0A7A5M3_9POXV]	6.22485	13.79	14	7	7	8	7.08803e+06	631	72.3373	8.646
	A2	Sequence	# PSMs	# Proteins	# Protein Groups	Protein Group Accessions	Modifications	ΔCn	Area	q-Value	PEP	XCorr	Charge	MH+ [Da]	ΔM [ppm]	RT [min]	# Missed Cleavages
	High	VFGISNIEFSSR	1	11	1	A0A0A7A5M3		0	1.32152e+06	0	2.152e-05	2.56199	2	1355.7	1.55349	46.3954	0
	High	GDASAADISLFTELKEK	1	9	1	A0A0A7A5M3		0	5.79027e+06	0.002	0.004601	2.02333	3	1794.91	1.29283	44.5227	1
	High	ALIEDPWMNTILR	1	12	1	A0A0A7A5M3		0	8.76522e+06	0.002	0.002988	1.63953	2	1571.83	1.5593	52.4413	0
	High	LKDYQHFVAR	1	13	1	A0A0A7A5M3		0	4.4411e+06	0.002	0.0047	1.55246	3	1276.68	1.48231	28.1837	1
	High	SKEFVQLFR	1	11	1	A0A0A7A5M3		0	1.58534e+06	0.002	0.01378	1.09	2	1153.64	1.63133	40.06	1
	High	LNSHVLTPPER	1	11	1	A0A0A7A5M3		0	2.29244e+06	0.004	0.02156	0.72967	2	1262.69	1.94693	29.6413	0
	High	ALIEDPWMnTILR	1	12	1	A0A0A7A5M3	N9(Deamidated)	0	0	0.008	0.1155	0.949718	2	1572.83	12.0313	52.4353	0
	High	TTNmPVEmmGTDVVR	1	5	1	A0A0A7A5M3	M4(Oxidation); M8(Oxidation); M9(Oxidation)	0	6.7086e+06	0.008	0.06731	0.940826	2	1728.76	0.679005	27.8454	0
A0A2I6J1D3	Major core protein 4b OS=Vaccinia virus OX=10245 PE=3 SV=1 - [A0A2I6J1D3_9POXV]	6.18685	12.93	1	1	3	5	1.02205e+07	263	29.3288	7.34229
	A2	Sequence	# PSMs	# Proteins	# Protein Groups	Protein Group Accessions	Modifications	ΔCn	Area	q-Value	PEP	XCorr	Charge	MH+ [Da]	ΔM [ppm]	RT [min]	# Missed Cleavages
	High	TNRNELFQLLTHVK	1	14	2	H2DVS5;A0A2I6J1D3		0	5.77321e+06	0	0.000447	3.55927	3	1712.95	0.972421	45.4089	1
	High	NELFQLLTHVK	1	14	2	H2DVS5;A0A2I6J1D3		0	1.12099e+07	0	4.024e-05	2.62758	2	1341.75	1.76568	49.0478	0
	High	FqAMHFTDMSSSQDLSFIYR	1	1	1	A0A2I6J1D3	Q2(Deamidated)	0	0	0	0.001557	0.731271	3	2412.07	1.10693	42.3777	0
	High	FQAmHFTDmSSSQDLSFIYR	2	1	1	A0A2I6J1D3	M4(Oxidation); M9(Oxidation)	0	1.36785e+07	0.002	0.01491	0.901155	3	2443.07	1.68606	44.5821	0
O57183	11k DNA binding phosphoprotein OS=Vaccinia virus (strain Ankara) OX=126794 GN=MVA047R PE=3 SV=1 - [O57183_VACCA]	5.97376	48.51	7	6	6	28	8.65156e+07	101	11.3016	9.34912
	A2	Sequence	# PSMs	# Proteins	# Protein Groups	Protein Group Accessions	Modifications	ΔCn	Area	q-Value	PEP	XCorr	Charge	MH+ [Da]	ΔM [ppm]	RT [min]	# Missed Cleavages
	High	mNSHFASAHTPFYINTK	1	7	1	O57183	M1(Oxidation)	0	2.10327e+07	0	0.0008053	2.52753	3	1981.93	1.57777	34.2627	0
	High	VDKPSSPAcER	3	6	1	O57183	C9(Carbamidomethyl)	0	1.52221e+08	0.002	0.004126	1.78911	2	1245.59	1.5726	22.14	0
	High	TVEcEGSK	18	5	1	O57183	C4(Carbamidomethyl)	0	8.62935e+07	0.002	0.005435	1.65712	2	909.4	1.58401	19.5616	0
	High	YLVLKAVK	1	7	1	O57183		0	1.92571e+07	0.002	0.007845	1.57621	2	933.614	1.37875	33.3351	1
	High	AVKVcDVR	1	7	1	O57183	C5(Carbamidomethyl)	0	5.5979e+06	0.002	0.01441	1.02798	2	946.515	0.76037	24.1975	1
	High	VcDVR	4	7	1	O57183	C2(Carbamidomethyl)	0	4.8217e+06	0.008	0.03437	0.787046	2	648.314	1.03064	21.6457	0
A0A0A7A5N0	Early transcription factor 82 kDa subunit OS=Vaccinia virus OX=10245 GN=VACV_BRZ_SERRO2_124 PE=3 SV=1 - [A0A0A7A5N0_9POXV]	5.92458	7.18	12	5	5	5	7.2636e+06	710	82.2804	7.21045
	A2	Sequence	# PSMs	# Proteins	# Protein Groups	Protein Group Accessions	Modifications	ΔCn	Area	q-Value	PEP	XCorr	Charge	MH+ [Da]	ΔM [ppm]	RT [min]	# Missed Cleavages
	High	SHLNIQQPEIVK	1	10	1	A0A0A7A5N0		0	2.7133e+06	0	0.0002337	2.4378	2	1405.78	2.51212	33.5543	0
	High	ALYLTPYDYIDEK	1	11	1	A0A0A7A5N0		0	9.9848e+06	0.002	0.002179	1.79032	2	1603.79	1.33059	47.6624	0
	High	LFNEDLSSK	1	11	1	A0A0A7A5N0		0	6.32196e+06	0.002	0.01598	1.69646	2	1052.53	0.826295	33.4973	0
	High	VQDLDINYK	1	11	1	A0A0A7A5N0		0	1.33106e+06	0.002	0.01184	1.35216	2	1107.57	0.055557	34.0269	0
	High	IKGDITYK	1	11	1	A0A0A7A5N0		0	5.48403e+06	0.008	0.1002	1.08478	2	937.537	1.35073	25.2069	1
A0A0A1CSQ6	Metalloendopeptidase OS=Vaccinia virus OX=10245 GN=VAC_TKT3_068 PE=3 SV=1 - [A0A0A1CSQ6_9POXV]	5.91478	21.32	14	10	10	11	1.05632e+07	591	68.0046	7.41553
	A2	Sequence	# PSMs	# Proteins	# Protein Groups	Protein Group Accessions	Modifications	ΔCn	Area	q-Value	PEP	XCorr	Charge	MH+ [Da]	ΔM [ppm]	RT [min]	# Missed Cleavages
	High	DTQQHPIVVLDATNDGLIK	1	12	1	A0A0A1CSQ6		0	4.34409e+06	0	0.001577	2.15151	3	2077.1	2.14563	44.0058	0
	High	SINSATESDAIR	1	11	1	A0A0A1CSQ6		0	1.3942e+07	0	0.001598	1.81054	2	1263.62	1.45698	27.7535	0
	High	SSFVcGIVR	1	13	1	A0A0A1CSQ6	C5(Carbamidomethyl)	0	6060620	0.002	0.003574	1.95273	2	1024.52	0.224984	38.0908	0
	High	TLVSWFFSnGK	1	12	1	A0A0A1CSQ6	N9(Deamidated)	0	5.28898e+06	0.002	0.003234	1.58893	2	1286.64	1.63764	52.5599	0
	High	DNFSLSSIR	1	13	1	A0A0A1CSQ6		0	2.27417e+06	0.002	0.006691	0.988649	2	1038.52	2.15492	39.6485	0
	High	ISGSNIVIFVK	1	13	1	A0A0A1CSQ6		0	8.53345e+06	0.002	0.002317	0.784316	2	1176.7	1.58734	45.0423	0
	High	ELENEYYFR	2	13	1	A0A0A1CSQ6		0	9.21415e+06	0.002	0.01107	0.755764	2	1262.57	-0.714898	37.8848	0
	High	QTFGSLPAcPEIIPSSIPVSTnGK	1	12	1	A0A0A1CSQ6	C9(Carbamidomethyl); N22(Deamidated)	0	0	0.002	0.006341	0.690698	3	2501.27	2.48106	50.0305	0
	High	IDMIDNLNIVR	1	11	1	A0A0A1CSQ6		0	3.57619e+06	0.002	0.01101	0.640395	2	1315.71	1.75043	47.0039	0
	High	DIIVIYPNFSK	1	12	1	A0A0A1CSQ6		0	3.01885e+06	0.008	0.1116	0.539325	2	1308.72	1.61236	48.7542	0
A0A0A1CT95	DNA-directed RNA polymerase 147 kDa polypeptide OS=Vaccinia virus OX=10245 GN=VAC_TKT3_088 PE=3 SV=1 - [A0A0A1CT95_9POXV]	5.77366	9.1	21	11	11	12	1.76297e+07	1286	146.711	7.44482
	A2	Sequence	# PSMs	# Proteins	# Protein Groups	Protein Group Accessions	Modifications	ΔCn	Area	q-Value	PEP	XCorr	Charge	MH+ [Da]	ΔM [ppm]	RT [min]	# Missed Cleavages
	High	NKTEIITLVSDDISK	1	20	1	A0A0A1CT95		0	0	0	0.000239	2.15053	3	1675.91	0.812419	42.8968	1
	High	SQSTDIVcETSR	1	20	1	A0A0A1CT95	C8(Carbamidomethyl)	0	3.22669e+07	0	0.002111	1.43836	2	1382.6	-14.6965	27.6795	0
	High	QLLASNQVK	1	20	1	A0A0A1CT95		0	5.83182e+06	0.002	0.004822	1.951	2	1000.58	1.45255	28.874	0
	High	DIYTYLIGEK	1	20	1	A0A0A1CT95		0	1.23456e+07	0.002	0.004259	1.67213	2	1214.63	1.35375	48.0695	0
	High	TEIITLVSDDISK	1	20	1	A0A0A1CT95		0	6.67098e+06	0.002	0.008437	1.06701	2	1433.78	1.14433	46.9815	0
	High	DGEIIANDVDSnFVVAmR	2	20	1	A0A0A1CT95	N12(Deamidated); M17(Oxidation)	0	654147	0.002	0.006996	0.920025	3	1981.94	9.33523	43.977	0
	High	HLSLAGLLSDHK	1	20	1	A0A0A1CT95		0	1.30563e+06	0.002	0.00347	0.670664	2	1290.72	2.14964	41.1764	0
	High	ETAITIFEK	1	20	1	A0A0A1CT95		0	5.91424e+06	0.005	0.02369	0.725111	2	1051.57	0.244436	41.4689	0
	High	YVVDIIVNR	1	18	1	A0A0A1CT95		0	6885190	0.007	0.02922	1.36001	2	1090.63	1.43174	42.6601	0
	High	SREPYSDDINLK	1	19	1	A0A0A1CT95		0	2.60346e+06	0.008	0.06109	0.852997	3	1436.7	1.11325	31.328	1
	High	SNVEGINFIIK	1	21	1	A0A0A1CT95		0	8.27652e+06	0.008	0.05041	0.713868	2	1233.69	1.33835	45.7703	0
A0A0A7A5L3	Serine/threonine-protein kinase OS=Vaccinia virus OX=10245 GN=VACV_BRZ_SERRO2_047 PE=3 SV=1 - [A0A0A7A5L3_9POXV]	5.49468	11.16	10	4	4	4	1.1706e+07	439	52.1128	7.97217
	A2	Sequence	# PSMs	# Proteins	# Protein Groups	Protein Group Accessions	Modifications	ΔCn	Area	q-Value	PEP	XCorr	Charge	MH+ [Da]	ΔM [ppm]	RT [min]	# Missed Cleavages
	High	IEENDYINSSFFQQK	1	9	1	A0A0A7A5L3		0	1.44579e+07	0	0.0002557	2.77419	2	1861.86	1.99798	43.2867	0
	High	GNIIIFPLALYSADK	1	9	1	A0A0A7A5L3		0	7.26664e+06	0	3.01e-06	2.72049	2	1634.92	3.60805	52.8781	0
	High	TNYEYER	1	9	1	A0A0A7A5L3		0	3.88091e+06	0.002	0.002354	1.24396	2	974.423	1.15109	24.777	0
	High	VSILHPISFLEK	1	9	1	A0A0A7A5L3		0	1.33936e+07	0.002	0.006723	0.789632	2	1382.81	1.48301	47.1879	0
A0A0A1CPR5	Viral core cysteine proteinase OS=Vaccinia virus OX=10245 GN=VAC_TKT3_066 PE=3 SV=1 - [A0A0A1CPR5_9POXV]	5.08787	8.27	13	3	3	3	8.9002e+06	423	48.9836	8.01611
	A2	Sequence	# PSMs	# Proteins	# Protein Groups	Protein Group Accessions	Modifications	ΔCn	Area	q-Value	PEP	XCorr	Charge	MH+ [Da]	ΔM [ppm]	RT [min]	# Missed Cleavages
	High	HSVLDNTNcDIDVLFR	1	12	1	A0A0A1CPR5	C9(Carbamidomethyl)	0	8.14451e+06	0	2.388e-06	3.43005	3	1917.91	1.22672	46.9767	0
	High	FFEcTFGAK	1	13	1	A0A0A1CPR5	C4(Carbamidomethyl)	0	8.21247e+06	0.002	0.003787	1.65782	2	1106.5	1.55434	38.8124	0
	High	FLNSLAIHEK	1	13	1	A0A0A1CPR5		0	1.03436e+07	0.002	0.005957	1.21527	2	1171.65	1.13663	35.473	0
A0A2I6J148	I5L-like OS=Vaccinia virus OX=10245 PE=3 SV=1 - [A0A2I6J148_9POXV]	4.86699	17.72	4	1	1	5	3.042e+08	79	8.78484	9.24658
	A2	Sequence	# PSMs	# Proteins	# Protein Groups	Protein Group Accessions	Modifications	ΔCn	Area	q-Value	PEP	XCorr	Charge	MH+ [Da]	ΔM [ppm]	RT [min]	# Missed Cleavages
	High	ELNPNDIFTmQSLK	3	4	1	A0A2I6J148	M10(Oxidation)	0	3.042e+08	0	0.0007884	2.93363	2	1665.82	1.40967	44.4953	0
	High	ELNPNDIFTMQSLK	2	4	1	A0A2I6J148		0	1.41191e+08	0	0.001147	1.93336	2	1649.82	1.81871	49.0702	0
P68314	DNA-directed RNA polymerase 7 kDa subunit OS=Vaccinia virus (strain Ankara) OX=126794 GN=RPO7 PE=1 SV=1 - [RP07_VACCA]	4.51511	47.62	2	3	3	3	9.53701e+07	63	7.28294	9.1001
	A2	Sequence	# PSMs	# Proteins	# Protein Groups	Protein Group Accessions	Modifications	ΔCn	Area	q-Value	PEP	XCorr	Charge	MH+ [Da]	ΔM [ppm]	RT [min]	# Missed Cleavages
	High	LSTQIEPQR	1	2	1	P68314		0	1.30007e+08	0	0.001799	2.25334	2	1071.58	1.41552	28.1958	0
	High	SLKDVLVSVK	1	1	1	P68314		0	4.16554e+07	0.002	0.002417	2.26177	2	1087.67	1.77311	38.7443	1
	High	NLTVQPLLDIN	1	2	1	P68314		0	1.14448e+08	0.008	0.05529	1.23167	2	1239.7	1.57729	52.0071	0
A9J0V8	16.3k IMV membrane protein OS=Vaccinia virus (strain Ankara) OX=126794 GN=CVA158 PE=3 SV=1 - [A9J0V8_VACCA]	4.42041	8.9	4	2	2	3	1.70352e+07	146	16.3271	7.1665
	A2	Sequence	# PSMs	# Proteins	# Protein Groups	Protein Group Accessions	Modifications	ΔCn	Area	q-Value	PEP	XCorr	Charge	MH+ [Da]	ΔM [ppm]	RT [min]	# Missed Cleavages
	High	RVQDVNDTISDVK	1	4	1	A9J0V8		0	3.71789e+06	0	6.331e-05	2.7281	2	1488.77	2.60708	29.047	1
	High	VQDVNDTISDVK	2	4	1	A9J0V8		0	30352506	0	0.0009147	1.69231	2	1332.67	1.93923	31.1264	0
A0A2I2MC08	Protein G3 OS=Vaccinia virus (strain Western Reserve) OX=10254 GN=G3L PE=3 SV=1 - [A0A2I2MC08_VACCW]	4.39162	34.23	3	4	4	4	5.2086e+07	111	12.7947	7.32764
	A2	Sequence	# PSMs	# Proteins	# Protein Groups	Protein Group Accessions	Modifications	ΔCn	Area	q-Value	PEP	XCorr	Charge	MH+ [Da]	ΔM [ppm]	RT [min]	# Missed Cleavages
	High	TLLPILLLSK	1	2	1	A0A2I2MC08		0	102076047	0	0.001144	2.52752	2	1110.75	0.852262	52.9114	0
	High	LQAAVMETDR	1	2	1	A0A2I2MC08		0	2.37793e+06	0	0.001694	1.8641	2	1133.56	1.45112	30.4045	0
	High	LQAAVmETDRENAIIR	1	2	1	A0A2I2MC08	M6(Oxidation)	0	3.26552e+07	0	0.001025	1.58462	3	1845.95	1.68593	32.2333	1
	High	HTFNLYDDNDIR	1	2	1	A0A2I2MC08		0	2.15266e+07	0.008	0.03783	0.491383	2	1522.69	1.63288	35.8349	0
A0A0A7A5M0	Early transcription factor 70 kDa subunit OS=Vaccinia virus OX=10245 GN=VACV_BRZ_SERRO2_109 PE=3 SV=1 - [A0A0A7A5M0_9POXV]	4.22944	6.75	15	4	4	4	6.87547e+06	637	73.7659	7.21045
	A2	Sequence	# PSMs	# Proteins	# Protein Groups	Protein Group Accessions	Modifications	ΔCn	Area	q-Value	PEP	XCorr	Charge	MH+ [Da]	ΔM [ppm]	RT [min]	# Missed Cleavages
	High	VYILVPNINILK	1	14	1	A0A0A7A5M0		0	9905635	0	0.001233	2.54523	2	1398.88	2.737	52.5085	0
	High	YENDIITVPFR	1	13	1	A0A0A7A5M0		0	4.25208e+06	0.002	0.002861	1.68421	2	1366.7	2.00275	46.553	0
	High	SVLLFHIMGSGK	1	13	1	A0A0A7A5M0		0	2.78274e+06	0.002	0.003075	1.28893	2	1288.71	1.34804	45.8452	0
	High	VLLGELVR	1	14	1	A0A0A7A5M0		0	6.46868e+06	0.008	0.06737	0.546667	2	898.573	1.20905	43.7558	0
Q918K3	DNA-directed RNA polymerase 35 kDa subunit (Fragment) OS=Vaccinia virus OX=10245 GN=A29L PE=3 SV=1 - [Q918K3_9POXV]	3.74635	7.39	9	2	2	4	1.91997e+07	284	33.0687	5.2749
	A2	Sequence	# PSMs	# Proteins	# Protein Groups	Protein Group Accessions	Modifications	ΔCn	Area	q-Value	PEP	XCorr	Charge	MH+ [Da]	ΔM [ppm]	RT [min]	# Missed Cleavages
	High	SPFIVISPMGK	1	9	1	Q918K3		0	4.70738e+06	0	0.001239	1.95908	2	1175.65	1.33135	46.7875	0
	High	SPFIVISPmGK	1	9	1	Q918K3	M9(Oxidation)	0	5.57196e+06	0.002	0.004698	1.78727	2	1191.65	1.79047	42.4137	0
	High	TIIDPDFVFR	2	6	1	Q918K3		0	3.28274e+07	0.002	0.01291	1.59265	2	1222.65	1.05142	50.0669	0
A0A0A1CNV8	DNA-directed RNA polymerase 30 kDa polypeptide OS=Vaccinia virus OX=10245 GN=VAC_DPP25_070 PE=3 SV=1 - [A0A0A1CNV8_9POXV]	2.10193	8.88	9	2	2	2	2.99977e+06	259	29.7245	5.18604
	A2	Sequence	# PSMs	# Proteins	# Protein Groups	Protein Group Accessions	Modifications	ΔCn	Area	q-Value	PEP	XCorr	Charge	MH+ [Da]	ΔM [ppm]	RT [min]	# Missed Cleavages
	High	GTSGTEKEFLR	1	9	1	A0A0A1CNV8		0	1.44713e+06	0.002	0.005173	2.10193	2	1224.62	1.83061	28.0847	1
	High	NKPSIATNLEYK	1	9	1	A0A0A1CNV8		0	4.55241e+06	0.002	0.01056	1.03504	2	1377.74	1.80904	30.8804	0
M9WC27	Late 16 kDa putative membrane protein OS=Vaccinia virus OX=10245 GN=VAC_TP3_102 PE=3 SV=1 - [M9WC27_9POXV]	1.91295	21.8	5	3	3	3	5.25189e+06	133	15.1758	7.50342
	A2	Sequence	# PSMs	# Proteins	# Protein Groups	Protein Group Accessions	Modifications	ΔCn	Area	q-Value	PEP	XCorr	Charge	MH+ [Da]	ΔM [ppm]	RT [min]	# Missed Cleavages
	High	VATENIAVR	1	4	1	M9WC27		0	1.22313e+07	0	0.0003989	1.91295	2	972.548	0.845204	28.6802	0
	High	LDVNNVcDSK	1	3	1	M9WC27	C7(Carbamidomethyl)	0	1.25643e+06	0	0.001296	1.17452	2	1163.54	1.06212	27.9224	0
	High	SDALLPASLK	1	4	1	M9WC27		0	2.26799e+06	0.002	0.008724	0.787391	2	1014.58	-0.587671	40.0285	0
A0A0A7A5C4	Protein E6 OS=Vaccinia virus OX=10245 GN=VACV_BRZ_SERRO2_060 PE=3 SV=1 - [A0A0A7A5C4_9POXV]	1.82048	13.76	15	7	7	7	9.8951e+06	567	66.6818	6.56592
	A2	Sequence	# PSMs	# Proteins	# Protein Groups	Protein Group Accessions	Modifications	ΔCn	Area	q-Value	PEP	XCorr	Charge	MH+ [Da]	ΔM [ppm]	RT [min]	# Missed Cleavages
	High	YYLDGQLAR	1	14	1	A0A0A7A5C4		0	8.15342e+06	0	0.00172	1.59487	2	1098.56	1.59901	35.7419	0
	High	HAFDAPTLYVK	1	14	1	A0A0A7A5C4		0	1.0908e+07	0	0.0009059	0.922962	2	1261.66	1.58696	37.3897	0
	High	SVEDVSAFVR	1	14	1	A0A0A7A5C4		0	7.70879e+06	0.002	0.003137	1.82048	2	1108.56	1.12893	38.8336	0
	High	LVYIFEPEKDIR	1	15	1	A0A0A7A5C4		0	4.69859e+06	0.002	0.01187	1.3595	3	1521.83	0.935672	43.2317	1
	High	ILSYIYSEIK	1	15	1	A0A0A7A5C4		0	1.06239e+07	0.002	0.01552	1.03807	2	1228.68	0.818688	44.0262	0
	High	IVHSNLTETFR	1	14	1	A0A0A7A5C4		0	3.66295e+06	0.002	0.01777	0.965225	2	1316.7	2.19086	32.1411	0
	High	FSTDKNPSILPSLIK	1	14	1	A0A0A7A5C4		0	3.61671e+06	0.008	0.036	0.753108	3	1659.94	2.06119	44.1793	1
A0A2I2MC04	RNA helicase NPH-II OS=Vaccinia virus (strain Western Reserve) OX=10254 GN=I8R PE=4 SV=1 - [A0A2I2MC04_VACCW]	1.80422	9.76	26	6	6	7	1.58448e+07	676	77.5513	8.63135
	A2	Sequence	# PSMs	# Proteins	# Protein Groups	Protein Group Accessions	Modifications	ΔCn	Area	q-Value	PEP	XCorr	Charge	MH+ [Da]	ΔM [ppm]	RT [min]	# Missed Cleavages
	High	EAILSLNLR	1	7	1	A0A2I2MC04		0	9.93233e+06	0	0.001383	1.80422	2	1028.61	1.17662	44.9181	0
	High	TGELTSIVR	2	8	1	A0A2I2MC04		0	1.00331e+07	0	0.0002731	1.39479	2	975.549	1.75421	35.2708	0
	High	MAYIEEEKR	1	24	1	A0A2I2MC04		0	1.1651e+06	0.002	0.005483	1.01911	2	1168.57	1.11201	27.0087	1
	High	DSFSLAVFPVIK	1	24	1	A0A2I2MC04		0	1.57402e+06	0.002	0.01325	0.85978	2	1322.74	2.29954	52.6251	0
	High	VLDIDEILEK	1	25	1	A0A2I2MC04		0	2.46419e+07	0.008	0.04471	0.794767	2	1186.66	1.38155	49.1686	0
	High	TKEYIDSFDISTETWNK	1	25	1	A0A2I2MC04		0	1.28595e+07	0.008	0.04673	0.695229	3	2076.98	1.76178	42.6872	1
A0A0A7A5Z4	39kDa core protein OS=Vaccinia virus OX=10245 GN=VACV_BRZ_SERRO2_121 PE=4 SV=1 - [A0A0A7A5Z4_9POXV]	1.69182	15.87	30	5	5	5	9.27951e+06	271	29.9038	5.09717
	A2	Sequence	# PSMs	# Proteins	# Protein Groups	Protein Group Accessions	Modifications	ΔCn	Area	q-Value	PEP	XCorr	Charge	MH+ [Da]	ΔM [ppm]	RT [min]	# Missed Cleavages
	High	SQESYYQR	1	30	1	A0A0A7A5Z4		0	1.06695e+07	0.002	0.005286	1.69182	2	1060.47	0.44785	24.0556	0
	High	SSIYYSEEKDPDTK	1	26	1	A0A0A7A5Z4		0	3.616e+06	0.002	0.01185	0.782998	2	1661.76	2.68464	26.7545	1
	High	KDEAIEIGLK	1	29	1	A0A0A7A5Z4		0	6.22156e+06	0.007	0.02433	0.238664	2	1115.63	1.47048	34.2141	1
	High	RAIDQILQLVK	1	29	1	A0A0A7A5Z4		0	2.8224e+06	0.008	0.06713	1.08353	2	1296.8	1.87568	47.3753	1
	High	AIDQILQLVK	1	29	1	A0A0A7A5Z4		0	1.09474e+07	0.008	0.08395	0.62416	2	1140.7	1.42341	50.4628	0
P21114	Putative A-type inclusion protein OS=Vaccinia virus (strain Copenhagen) OX=10249 GN=A26L PE=3 SV=1 - [A26_VACCC]	0	6.21	1	1	1	1		322	37.296	8.83643
	A2	Sequence	# PSMs	# Proteins	# Protein Groups	Protein Group Accessions	Modifications	ΔCn	Area	q-Value	PEP	XCorr	Charge	MH+ [Da]	ΔM [ppm]	RT [min]	# Missed Cleavages
	High	FMFIGSPMYLWFnVnGSqRR	1	1	1	P21114	N13(Deamidated); N15(Deamidated); Q18(Deamidated)	0	0	0.002	0.01862	0.251201	3	2453.16	6.32754	19.8419	1
P29192	Protein A6 OS=Vaccinia virus (strain Western Reserve) OX=10254 GN=VACWR125 PE=1 SV=1 - [A6_VACCW]	0	4.04	8	1	1	1	979685	371	42.9794	5.73193
	A2	Sequence	# PSMs	# Proteins	# Protein Groups	Protein Group Accessions	Modifications	ΔCn	Area	q-Value	PEP	XCorr	Charge	MH+ [Da]	ΔM [ppm]	RT [min]	# Missed Cleavages
	High	IITILQDIVNEHDIK	1	8	1	P29192		0	979685	0.002	0.007475	0.939102	3	1763.99	2.0858	50.9649	0
P68448	Core protein E11 OS=Vaccinia virus (strain Western Reserve) OX=10254 GN=VACWR067 PE=2 SV=1 - [E11_VACCW]	0	20.16	1	2	2	3	1.76207e+07	129	14.8896	4.97021
	A2	Sequence	# PSMs	# Proteins	# Protein Groups	Protein Group Accessions	Modifications	ΔCn	Area	q-Value	PEP	XCorr	Charge	MH+ [Da]	ΔM [ppm]	RT [min]	# Missed Cleavages
	High	NTDDVcASELINK	1	1	1	P68448	C6(Carbamidomethyl)	0	3.3947e+07	0	0.001153	1.59261	2	1478.68	1.34217	34.1975	0
	High	nNHAVISVVTNHK	2	1	1	P68448	N1(Deamidated)	0	1.29436e+06	0.002	0.005498	1.00534	3	1433.75	1.19867	31.4131	0
A0A0A1CR94	mRNA-capping enzyme regulatory subunit OS=Vaccinia virus OX=10245 GN=VACV_BRZ_SERRO2_115 PE=3 SV=1 - [A0A0A1CR94_9POXV]	0	9.06	4	2	2	2	3.88029e+06	287	33.3313	8.51416
	A2	Sequence	# PSMs	# Proteins	# Protein Groups	Protein Group Accessions	Modifications	ΔCn	Area	q-Value	PEP	XCorr	Charge	MH+ [Da]	ΔM [ppm]	RT [min]	# Missed Cleavages
	High	SNNHLTENNLYISDYK	1	4	1	A0A0A1CR94		0	6476186	0.002	0.002981	0.991837	3	1924.91	1.2139	34.7304	0
	High	NLDLFMSHVK	1	4	1	A0A0A1CR94		0	1.2844e+06	0.002	0.00829	0.713655	2	1203.62	0.469588	41.8639	0
P68628	Uncharacterized 7.5 kDa protein OS=Vaccinia virus (strain Copenhagen) OX=10249 GN=A ORF S PE=4 SV=1 - [YVAS_VACCC]	0	25.37	1	1	1	2		67	7.4977	8.96826
	A2	Sequence	# PSMs	# Proteins	# Protein Groups	Protein Group Accessions	Modifications	ΔCn	Area	q-Value	PEP	XCorr	Charge	MH+ [Da]	ΔM [ppm]	RT [min]	# Missed Cleavages
	High	mSVISNPSKYKQSnTNK	2	1	1	P68628	M1(Oxidation); N14(Deamidated)	0	0	0.008	0.121	0.361965	3	1942.98	15.4343	38.7093	2
A0A0A1CTF2	Profilin OS=Vaccinia virus OX=10245 GN=VAC_TKT3_158 PE=3 SV=1 - [A0A0A1CTF2_9POXV]	0	14.04	4	1	1	1	2.78619e+06	114	12.7058	9.99365
	A2	Sequence	# PSMs	# Proteins	# Protein Groups	Protein Group Accessions	Modifications	ΔCn	Area	q-Value	PEP	XCorr	Charge	MH+ [Da]	ΔM [ppm]	RT [min]	# Missed Cleavages
	High	THTALIFLmGKPTTSR	1	4	1	A0A0A1CTF2	M9(Oxidation)	0	2.78619e+06	0.002	0.008119	0.496667	3	1789.96	0.744309	37.0142	0
A0A0A1CTD6	Cowpox A-type inclusion protein OS=Vaccinia virus OX=10245 GN=VAC_TKT3_138 PE=4 SV=1 - [A0A0A1CTD6_9POXV]	0	3.03	26	2	2	2	1.37069e+06	725	84.3436	5.19873
	A2	Sequence	# PSMs	# Proteins	# Protein Groups	Protein Group Accessions	Modifications	ΔCn	Area	q-Value	PEP	XCorr	Charge	MH+ [Da]	ΔM [ppm]	RT [min]	# Missed Cleavages
	High	SDEIFALLSR	1	26	1	A0A0A1CTD6		0	1.60895e+06	0	0.00194	1.33624	2	1150.61	1.97732	50.8246	0
	High	TIFNNGVDAESR	1	6	1	A0A0A1CTD6		0	1.13244e+06	0.008	0.03458	0.543001	2	1322.64	1.85435	32.8816	0
A0A0A1CV13	Cap-specific mRNA (nucleoside-2'-O-)-methyltransferase OS=Vaccinia virus OX=10245 GN=VAC_TKT3_085 PE=4 SV=1 - [A0A0A1CV13_9POXV]	0	12.61	16	3	3	3	1.07899e+07	333	38.8192	9.51025
	A2	Sequence	# PSMs	# Proteins	# Protein Groups	Protein Group Accessions	Modifications	ΔCn	Area	q-Value	PEP	XCorr	Charge	MH+ [Da]	ΔM [ppm]	RT [min]	# Missed Cleavages
	High	HGILDGATVVYIGSAPGTHIR	1	13	1	A0A0A1CV13		0	5.40874e+06	0.002	0.0031	1.23163	3	2134.14	1.67036	43.2596	0
	High	FLNIPTTSTEK	1	15	1	A0A0A1CV13		0	1.44698e+07	0.008	0.08802	0.821938	2	1250.66	1.58248	39.2014	0
	High	VLFLQQSIFR	1	16	1	A0A0A1CV13		0	1.2491e+07	0.008	0.04969	0.758179	2	1250.73	1.18098	51.1639	0
A0A0A1CQD6	Soluble myristylprotein OS=Vaccinia virus OX=10245 GN=VAC_TKT3_126 PE=3 SV=1 - [A0A0A1CQD6_9POXV]	0	5.31	12	2	2	2	2.62215e+06	377	43.3692	8.35303
	A2	Sequence	# PSMs	# Proteins	# Protein Groups	Protein Group Accessions	Modifications	ΔCn	Area	q-Value	PEP	XCorr	Charge	MH+ [Da]	ΔM [ppm]	RT [min]	# Missed Cleavages
	High	TNDINVR	1	12	1	A0A0A1CQD6		0	4.70029e+06	0.002	0.004737	0.949694	2	831.434	1.97131	24.7873	0
	High	KPAMSTYSDIcSK	1	12	1	A0A0A1CQD6	C11(Carbamidomethyl)	0	544012	0.008	0.0995	0.245515	3	1487.67	-9.03373	32.5429	0
A0A0A1CVH0	Internal virion protein OS=Vaccinia virus OX=10245 GN=VAC_TKT3_080 PE=4 SV=1 - [A0A0A1CVH0_9POXV]	0	16.86	15	4	4	4	4.13803e+07	350	40.6537	8.67529
	A2	Sequence	# PSMs	# Proteins	# Protein Groups	Protein Group Accessions	Modifications	ΔCn	Area	q-Value	PEP	XCorr	Charge	MH+ [Da]	ΔM [ppm]	RT [min]	# Missed Cleavages
	High	LLEPGTLVYVPK	1	16	1	A0A0A1CVH0		0	4.6914e+07	0	0.001013	1.13797	2	1328.78	1.5971	46.5985	0
	High	TNLPQScYLNFIHGHETIAR	1	16	1	A0A0A1CVH0	C7(Carbamidomethyl)	0	1.1341e+07	0.002	0.007502	1.27595	3	2371.16	1.53714	41.5283	0
	High	cLNDTVIFQTVVILYSmYK	1	15	1	A0A0A1CVH0	C1(Carbamidomethyl); M17(Oxidation)	0	6.29594e+07	0.002	0.01641	0.515536	3	2323.18	3.76964	43.1022	0
	High	NHISLLTK	1	15	1	A0A0A1CVH0		0	1.42674e+07	0.008	0.03069	0.998064	2	925.548	1.50062	30.735	0
H2DWA8	Sulfhydryl oxidase OS=Vaccinia virus OX=10245 GN=E10R PE=4 SV=1 - [H2DWA8_9POXV]	0	10.53	6	1	1	1	6.58532e+06	95	10.8426	8.95361
	A2	Sequence	# PSMs	# Proteins	# Protein Groups	Protein Group Accessions	Modifications	ΔCn	Area	q-Value	PEP	XCorr	Charge	MH+ [Da]	ΔM [ppm]	RT [min]	# Missed Cleavages
	High	LFNNLASDPK	1	6	1	H2DWA8		0	6.58532e+06	0.004	0.02044	0.535961	2	1118.59	1.13844	35.3715	0
A9J1J8	Uncharacterized protein CVA059 OS=Vaccinia virus (strain Ankara) OX=126794 GN=CVA059 PE=4 SV=1 - [A9J1J8_VACCA]	0	22.45	2	1	1	1	1.79275e+07	49	5.52786	3.94189
	A2	Sequence	# PSMs	# Proteins	# Protein Groups	Protein Group Accessions	Modifications	ΔCn	Area	q-Value	PEP	XCorr	Charge	MH+ [Da]	ΔM [ppm]	RT [min]	# Missed Cleavages
	High	IKEEQELLLLY	1	2	1	A9J1J8		0	1.79275e+07	0.008	0.03467	0.741139	2	1390.79	2.12319	50.4583	1
M9WGH8	Guanylate kinase OS=Vaccinia virus OX=10245 GN=VACV_TT10_234 PE=4 SV=1 - [M9WGH8_9POXV]	0	17.22	2	1	1	1		151	17.3987	5.59229
	A2	Sequence	# PSMs	# Proteins	# Protein Groups	Protein Group Accessions	Modifications	ΔCn	Area	q-Value	PEP	XCorr	Charge	MH+ [Da]	ΔM [ppm]	RT [min]	# Missed Cleavages
	High	TAVNTAAINNRIcVmDLNIDGVRSFK	1	2	1	M9WGH8	C13(Carbamidomethyl); M15(Oxidation)	0	0	0.008	0.1226	0.280549	3	2908.48	1.12685	23.4109	2
A0A7D3QNA3	Putative G2R OS=Vaccinia virus OX=10245 PE=4 SV=1 - [A0A7D3QNA3_9POXV]	0	12.73	13	1	1	1		220	25.6954	7.72314
	A2	Sequence	# PSMs	# Proteins	# Protein Groups	Protein Group Accessions	Modifications	ΔCn	Area	q-Value	PEP	XCorr	Charge	MH+ [Da]	ΔM [ppm]	RT [min]	# Missed Cleavages
	High	KcIDELVDPINYQILQnLFDKGSGTInK	1	13	1	A0A7D3QNA3	C2(Carbamidomethyl); N17(Deamidated); N27(Deamidated)	0	0	0.002	0.006017	0.232168	5	3237.64	0.222408	41.1994	2
A9J118	64.7k Kelch-like protein f1 OS=Vaccinia virus (strain Ankara) OX=126794 GN=CVA189 PE=4 SV=1 - [A9J118_VACCA]	0	4	9	1	1	1	3.69445e+06	375	43.2785	5.35107
	A2	Sequence	# PSMs	# Proteins	# Protein Groups	Protein Group Accessions	Modifications	ΔCn	Area	q-Value	PEP	XCorr	Charge	MH+ [Da]	ΔM [ppm]	RT [min]	# Missed Cleavages
	High	WLESTQQScTVELLR	1	9	1	A9J118	C9(Carbamidomethyl)	0	3.69445e+06	0.008	0.05509	0.546579	3	1849.91	-1.44914	24.7534	0
A0A0A7A5B8	F13 palmitylated EV envelope protein OS=Vaccinia virus OX=10245 GN=VACV_BRZ_SERRO2_050 PE=4 SV=1 - [A0A0A7A5B8_9POXV]	0	2.15	14	1	1	1	4.22274e+06	372	41.7962	7.1958
	A2	Sequence	# PSMs	# Proteins	# Protein Groups	Protein Group Accessions	Modifications	ΔCn	Area	q-Value	PEP	XCorr	Charge	MH+ [Da]	ΔM [ppm]	RT [min]	# Missed Cleavages
	High	IIVLLDER	1	14	1	A0A0A7A5B8		0	4.22274e+06	0.002	0.003693	1.30428	2	970.595	1.35867	43.6065	0
Q9JF52	TA57R OS=Vaccinia virus (strain Tian Tan) OX=10253 PE=4 SV=1 - [Q9JF52_VACCT]	0	5.24	12	1	1	1	3.54937e+06	210	24.3123	5.61768
	A2	Sequence	# PSMs	# Proteins	# Protein Groups	Protein Group Accessions	Modifications	ΔCn	Area	q-Value	PEP	XCorr	Charge	MH+ [Da]	ΔM [ppm]	RT [min]	# Missed Cleavages
	High	IVVALSSLVSK	1	12	1	Q9JF52		0	3.54937e+06	0	0.001305	1.26446	2	1115.7	0.699049	46.3321	0
A0A0A1CNI9	S-S bond formation pathway protein OS=Vaccinia virus OX=10245 GN=44.1rMVA_032 PE=4 SV=1 - [A0A0A1CNI9_9POXV]	0	4.72	5	1	1	1	9.31336e+06	212	23.8045	6.7417
	A2	Sequence	# PSMs	# Proteins	# Protein Groups	Protein Group Accessions	Modifications	ΔCn	Area	q-Value	PEP	XCorr	Charge	MH+ [Da]	ΔM [ppm]	RT [min]	# Missed Cleavages
	High	IYVPPIIENR	1	5	1	A0A0A1CNI9		0	9.31336e+06	0.002	0.002224	1.24681	2	1213.7	2.14181	44.9131	0
A0A0R5TUK2	Membrane protein OS=Vaccinia virus OX=10245 GN=H2R PE=4 SV=1 - [A0A0R5TUK2_9POXV]	0	11.64	7	2	2	2	4.39408e+06	189	21.4868	8.49951
	A2	Sequence	# PSMs	# Proteins	# Protein Groups	Protein Group Accessions	Modifications	ΔCn	Area	q-Value	PEP	XCorr	Charge	MH+ [Da]	ΔM [ppm]	RT [min]	# Missed Cleavages
	High	TTLSVNAcNLEYVR	1	7	1	A0A0R5TUK2	C8(Carbamidomethyl)	0	5.27758e+06	0.002	0.005392	1.07698	2	1639.81	2.13033	40.4289	0
	High	TYLPQAIR	1	7	1	A0A0R5TUK2		0	3.51057e+06	0.008	0.07562	0.918963	2	961.548	1.12706	35.4907	0
M9WFV5	p4c OS=Vaccinia virus OX=10245 GN=VACV_TT11_191.1 PE=4 SV=1 - [M9WFV5_9POXV]	0	11.39	1	1	1	1	686196	202	23.481	9.26123
	A2	Sequence	# PSMs	# Proteins	# Protein Groups	Protein Group Accessions	Modifications	ΔCn	Area	q-Value	PEP	XCorr	Charge	MH+ [Da]	ΔM [ppm]	RT [min]	# Missed Cleavages
	High	nKFMFIGSPMYLWFnVNGSGISR	1	1	1	M9WFV5	N1(Deamidated); N15(Deamidated)	0	686196	0.008	0.1223	0.248	3	2667.26	-4.19533	47.761	1
A0A0A7A5L6	mRNA-capping enzyme catalytic subunit OS=Vaccinia virus OX=10245 GN=VACV_BRZ_SERRO2_104 PE=3 SV=1 - [A0A0A7A5L6_9POXV]	0	9.36	15	7	7	7	8.43246e+06	844	96.6715	8.38232
	A2	Sequence	# PSMs	# Proteins	# Protein Groups	Protein Group Accessions	Modifications	ΔCn	Area	q-Value	PEP	XCorr	Charge	MH+ [Da]	ΔM [ppm]	RT [min]	# Missed Cleavages
	High	TDGIPITIR	1	14	1	A0A0A7A5L6		0	5.76081e+06	0	0.000153	1.47498	2	985.569	0.943429	40.2845	0
	High	SDTFVSSVR	1	14	1	A0A0A7A5L6		0	3.91231e+06	0.002	0.005629	1.02497	2	997.497	1.57019	31.3269	0
	High	VLAIDFGNGADLEK	1	14	1	A0A0A7A5L6		0	3.20841e+06	0.002	0.01893	1.01515	2	1461.76	2.42118	45.1503	0
	High	GPLGILSNYVK	1	14	1	A0A0A7A5L6		0	6.75221e+06	0.004	0.02224	0.818321	2	1160.67	1.76613	48.8406	0
	High	ENTIDQTANVVFR	1	14	1	A0A0A7A5L6		0	1.13096e+07	0.007	0.02635	0.493644	2	1506.76	1.57051	40.8236	0
	High	IIDSEVVVFGEAVK	1	15	1	A0A0A7A5L6		0	7.23557e+06	0.008	0.03569	0.790088	2	1504.83	0.183479	47.039	0
	High	TFLDDSNKR	1	14	1	A0A0A7A5L6		0	2.04506e+06	0.008	0.04722	0.588588	2	1095.55	2.16731	27.5397	1
A4GD62	ANK_REP_REGION domain-containing protein OS=Vaccinia virus OX=10245 GN=List003*B PE=4 SV=1 - [A4GD62_9POXV]	0	30.47	1	1	1	1	1.95872e+06	128	15.1218	7.57666
	A2	Sequence	# PSMs	# Proteins	# Protein Groups	Protein Group Accessions	Modifications	ΔCn	Area	q-Value	PEP	XCorr	Charge	MH+ [Da]	ΔM [ppm]	RT [min]	# Missed Cleavages
	High	VVYALLSRGYVIILIVHPSWnDcATGHILIMLLTWHEqK	1	1	1	A4GD62	N21(Deamidated); C23(Carbamidomethyl); Q38(Deamidated)	0	1.95872e+06	0.008	0.05194	0.114856	5	4561.33	-18.5324	51.5794	1
A0A0A1CP73	IMV membrane protein OS=Vaccinia virus OX=10245 GN=VAC_IHDW1_115 PE=4 SV=1 - [A0A0A1CP73_9POXV]	0	16.98	25	1	1	2	2.09359e+07	53	6.47139	9.62744
	A2	Sequence	# PSMs	# Proteins	# Protein Groups	Protein Group Accessions	Modifications	ΔCn	Area	q-Value	PEP	XCorr	Charge	MH+ [Da]	ΔM [ppm]	RT [min]	# Missed Cleavages
	High	ETcFSYYQK	2	25	1	A0A0A1CP73	C3(Carbamidomethyl)	0	2.09359e+07	0.002	0.002231	1.22625	2	1225.52	1.42834	31.7879	0
A0A0M3UMQ6	CPXV078 protein OS=Vaccinia virus OX=10245 GN=VACV_IOC_B388_093 PE=4 SV=1 - [A0A0M3UMQ6_9POXV]	0	4.52	9	1	1	1	1.02357e+06	663	77.2115	7.09326
	A2	Sequence	# PSMs	# Proteins	# Protein Groups	Protein Group Accessions	Modifications	ΔCn	Area	q-Value	PEP	XCorr	Charge	MH+ [Da]	ΔM [ppm]	RT [min]	# Missed Cleavages
	High	VVIFFNTIIEYIIATIYYRLTVLNNYTNVK	1	9	1	A0A0M3UMQ6		0	1.02357e+06	0.008	0.1226	0.0425123	5	3610.93	-18.0557	45.3688	1
A0A2I6J1F2	DNA helicase OS=Vaccinia virus OX=10245 PE=4 SV=1 - [A0A2I6J1F2_9POXV]	0	2.3	22	1	1	1	3.09626e+06	479	55.3498	9.01221
	A2	Sequence	# PSMs	# Proteins	# Protein Groups	Protein Group Accessions	Modifications	ΔCn	Area	q-Value	PEP	XCorr	Charge	MH+ [Da]	ΔM [ppm]	RT [min]	# Missed Cleavages
	High	TVYVFPNTSIK	1	22	1	A0A2I6J1F2		0	3.09626e+06	0.002	0.003065	1.40954	2	1268.69	1.32566	41.4586	0
A0A2I6J191	DNA-directed RNA polymerase OS=Vaccinia virus OX=10245 PE=3 SV=1 - [A0A2I6J191_9POXV]	0	8	3	1	1	1		100	11.7331	8.104
	A2	Sequence	# PSMs	# Proteins	# Protein Groups	Protein Group Accessions	Modifications	ΔCn	Area	q-Value	PEP	XCorr	Charge	MH+ [Da]	ΔM [ppm]	RT [min]	# Missed Cleavages
	High	DPYAVINR	1	3	1	A0A2I6J191		0	0	0.008	0.04127	0.481201	2	947.507	12.8972	32.5996	0
A0A2I6J155	Ribonucleoside-diphosphate reductase OS=Vaccinia virus OX=10245 PE=3 SV=1 - [A0A2I6J155_9POXV]	0	3.73	1	1	1	2	2.02317e+08	510	58.0509	7.31299
	A2	Sequence	# PSMs	# Proteins	# Protein Groups	Protein Group Accessions	Modifications	ΔCn	Area	q-Value	PEP	XCorr	Charge	MH+ [Da]	ΔM [ppm]	RT [min]	# Missed Cleavages
	High	LFSEVMEDLFNYVnPKHGK	2	1	1	A0A2I6J155	N14(Deamidated)	0	2.02317e+08	0.008	0.04325	0.552058	3	2268.13	12.3754	42.7461	1
A0A2I6J197	VACV-DUKE-112 OS=Vaccinia virus OX=10245 PE=4 SV=1 - [A0A2I6J197_9POXV]	0	6.25	6	1	1	1	859430	144	16.8645	9.23193
	A2	Sequence	# PSMs	# Proteins	# Protein Groups	Protein Group Accessions	Modifications	ΔCn	Area	q-Value	PEP	XCorr	Charge	MH+ [Da]	ΔM [ppm]	RT [min]	# Missed Cleavages
	High	LIFVGSDSK	1	6	1	A0A2I6J197		0	859430	0.008	0.07409	0.541944	2	965.532	1.31579	37.8558	0
A0A0M4SAK6	Truncated POZ/BTB kelch domain protein OS=Vaccinia virus OX=10245 GN=VACV_IOC_B388_046 PE=4 SV=1 - [A0A0M4SAK6_9POXV]	0	8.89	1	1	1	1	1.02867e+06	270	30.8601	7.63525
	A2	Sequence	# PSMs	# Proteins	# Protein Groups	Protein Group Accessions	Modifications	ΔCn	Area	q-Value	PEP	XCorr	Charge	MH+ [Da]	ΔM [ppm]	RT [min]	# Missed Cleavages
	High	qFYnAnVLHncLYIIGGMFIPYRG	1	1	1	A0A0M4SAK6	Q1(Deamidated); N4(Deamidated); N6(Deamidated); N10(Deamidated); C11(Carbamidomethyl)	0	1.02867e+06	0.008	0.07387	0.1225	3	2864.35	4.25822	37.4367	1
A0A0M4SA87	Protein I3 OS=Vaccinia virus OX=10245 GN=VACV_IOC_B141_098 PE=3 SV=1 - [A0A0M4SA87_9POXV]	0	3.76	9	1	1	1	1.7268e+06	266	29.5363	6.39209
	A2	Sequence	# PSMs	# Proteins	# Protein Groups	Protein Group Accessions	Modifications	ΔCn	Area	q-Value	PEP	XCorr	Charge	MH+ [Da]	ΔM [ppm]	RT [min]	# Missed Cleavages
	High	AIITPIVFYR	1	9	1	A0A0M4SA87		0	1.7268e+06	0.002	0.003055	0.850746	2	1192.71	1.9518	50.6267	0
A0A0M4R6Y8	Serine protease inhibitor OS=Vaccinia virus OX=10245 GN=VACV_IOC_B141_055 PE=3 SV=1 - [A0A0M4R6Y8_9POXV]	0	5.77	16	1	1	1		364	41.7482	9.14404
	A2	Sequence	# PSMs	# Proteins	# Protein Groups	Protein Group Accessions	Modifications	ΔCn	Area	q-Value	PEP	XCorr	Charge	MH+ [Da]	ΔM [ppm]	RT [min]	# Missed Cleavages
	High	TVPMMNVVTKLqGnTITIDDK	1	16	1	A0A0M4R6Y8	Q12(Deamidated); N14(Deamidated)	0	0	0.007	0.02855	0.240738	3	2320.22	18.3623	19.9765	1
A0A7D3QM10	Virion membrane protein A21 OS=Vaccinia virus OX=10245 PE=3 SV=1 - [A0A7D3QM10_9POXV]	0	13.04	12	1	1	1	1.21952e+07	92	10.7163	8.95361
	A2	Sequence	# PSMs	# Proteins	# Protein Groups	Protein Group Accessions	Modifications	ΔCn	Area	q-Value	PEP	XCorr	Charge	MH+ [Da]	ΔM [ppm]	RT [min]	# Missed Cleavages
	High	LFSYNFTTSGIK	1	12	1	A0A7D3QM10		0	1.21952e+07	0.002	0.007717	0.816788	2	1377.71	2.35622	44.5015	0
